# Supplementary material for: The influence of X chromosome variants on trait neuroticism
Source: Mol Psychiatry. 2019 Mar 6;26(2):483–91. doi: 10.1038/s41380-019-0388-2 (PMC7850965; doi:10.1038/s41380-019-0388-2)
Supplement: Supplementary file 2 — Supplementary Tables [file 41380_2019_388_MOESM2_ESM.xlsx]

## Sheet: Table 1. Top X hits
Supplementary Table 1. Suggestive and Signficant SNPs on X chromosome associated with neuroticism (N = 405,274)
MarkerName	BP	Allele1	Allele2	INFO (Imputation Quality)	Freq1	FreqSE	MinFreq	MaxFreq	Effect1	StdErr	P.value	Direction
rs177010	124700568	t	g	0.981898	0.2801	0.0005	0.2798	0.2807	0.0136	0.002	2.594e-11	++
rs177002	124703291	t	c	0.98747	0.2798	0.0005	0.2794	0.2804	0.0134	0.002	4.814e-11	++
rs5932341	124710212	t	c	0.99068	0.279	0.0004	0.2787	0.2795	0.0133	0.002	6.078e-11	++
rs28804174	124706881	t	c	0.990962	0.2793	0.0004	0.279	0.2799	0.0133	0.002	6.205e-11	++
rs5932318	124707817	t	g	0.99162	0.2803	0.0004	0.28	0.2808	0.0132	0.002	6.38e-11	++
rs2336703	124713350	t	c	0.992948	0.7203	0.0005	0.7197	0.7207	-0.0132	0.002	6.525e-11	--
rs2336704	124708758	a	g	0.991907	0.7201	0.0005	0.7195	0.7204	-0.0132	0.002	6.537e-11	--
rs4425886	124708965	a	g	0.991423	0.2792	0.0004	0.2789	0.2798	0.0132	0.002	6.762e-11	++
rs177003	124703202	a	g	0.98746	0.7192	0.0005	0.7186	0.7196	-0.0132	0.002	7.768e-11	--
rs2157150	124712452	t	c	0.991426	0.7208	0.0005	0.7201	0.7211	-0.0132	0.002	8.421e-11	--
rs2227043	124707768	t	c	0.991974	0.7196	0.0004	0.719	0.7199	-0.0131	0.002	8.645e-11	--
rs200311368	124703856	t	ta	0.984374	0.7187	0.0004	0.7182	0.719	-0.0131	0.002	9.472e-11	--
rs4830065	124715629	a	g	0.994021	0.7209	0.0005	0.7202	0.7212	-0.0131	0.002	9.754e-11	--
rs187701287	124852427	t	c	0.998663	0.2971	0.0004	0.2967	0.2976	0.0129	0.002	9.851e-11	++
rs5932629	124851116	a	g	0.996103	0.7048	0.0005	0.7042	0.7052	-0.0129	0.002	9.862e-11	--
X:124886726_TG_T	124886726	t	tg	0.993794	0.2977	0.0004	0.2974	0.2982	0.0129	0.002	1.042e-10	++
rs28884570	124835297	a	t	0.996095	0.298	0.0005	0.2976	0.2986	0.0128	0.002	1.106e-10	++
rs5932361	124716044	c	g	0.994119	0.2789	0.0005	0.2785	0.2795	0.0131	0.002	1.125e-10	++
rs5977113	124860712	a	g	0.997634	0.2983	0.0005	0.298	0.2989	0.0128	0.002	1.157e-10	++
X:124867721_GT_G	124867721	g	gt	0.976213	0.3005	0.0005	0.3001	0.3012	0.0128	0.002	1.177e-10	++
rs757898800	124890637	cat	c	0.992654	0.7025	0.0004	0.702	0.7028	-0.0128	0.002	1.198e-10	--
X:124851634_AT_A	124851634	a	at	0.999029	0.2979	0.0004	0.2976	0.2984	0.0128	0.002	1.245e-10	++
rs58075807	124859318	a	t	0.998826	0.2979	0.0004	0.2976	0.2985	0.0128	0.002	1.271e-10	++
rs183119936	124852322	a	t	0.997896	0.702	0.0004	0.7014	0.7023	-0.0128	0.002	1.282e-10	--
rs142868199	124870704	c	g	0.998484	0.702	0.0004	0.7014	0.7023	-0.0128	0.002	1.294e-10	--
rs4830140	124863753	a	g	0.998782	0.7019	0.0004	0.7013	0.7022	-0.0128	0.002	1.32e-10	--
rs5932642	124864852	a	c	0.998878	0.7019	0.0005	0.7013	0.7023	-0.0128	0.002	1.332e-10	--
rs28853434	124869570	a	g	0.998403	0.7019	0.0004	0.7013	0.7023	-0.0128	0.002	1.336e-10	--
rs5932645	124867934	t	c	0.998751	0.7019	0.0004	0.7013	0.7023	-0.0128	0.002	1.34e-10	--
rs5932638	124860047	a	g	0.999106	0.7019	0.0005	0.7013	0.7023	-0.0128	0.002	1.343e-10	--
rs60892997	124859476	a	t	0.999171	0.2981	0.0004	0.2977	0.2987	0.0128	0.002	1.344e-10	++
rs4581189	124865821	t	c	0.998859	0.7019	0.0004	0.7013	0.7023	-0.0128	0.002	1.345e-10	--
rs147390037	124858820	t	c	0.999209	0.2981	0.0005	0.2977	0.2987	0.0128	0.002	1.346e-10	++
rs138512489	124843709	c	g	0.997941	0.7019	0.0005	0.7013	0.7023	-0.0127	0.002	1.398e-10	--
rs2336529	124863995	t	c	0.997979	0.2982	0.0004	0.2979	0.2988	0.0127	0.002	1.4e-10	++
rs2336528	124864287	a	c	0.998109	0.7018	0.0004	0.7012	0.7021	-0.0127	0.002	1.411e-10	--
rs138829045	124851472	a	g	0.999622	0.2981	0.0004	0.2978	0.2987	0.0127	0.002	1.414e-10	++
rs142649686	124844353	a	c	0.998027	0.2981	0.0005	0.2977	0.2987	0.0127	0.002	1.443e-10	++
rs5930345	124851435	t	c	1	0.7018	0.0005	0.7012	0.7022	-0.0127	0.002	1.456e-10	--
rs147394014	124731682	t	c	0.99092	0.2789	0.0004	0.2786	0.2795	0.013	0.002	1.46e-10	++
rs2213346	124857183	t	c	0.998457	0.7017	0.0004	0.7012	0.7021	-0.0127	0.002	1.475e-10	--
rs5932628	124849741	t	g	0.999247	0.7019	0.0004	0.7013	0.7022	-0.0127	0.002	1.494e-10	--
rs140744974	124842475	a	c	0.997572	0.7018	0.0005	0.7012	0.7022	-0.0127	0.002	1.508e-10	--
rs28582628	124840244	a	g	0.997539	0.7019	0.0005	0.7013	0.7023	-0.0127	0.002	1.509e-10	--
rs17218030	124873036	t	c	0.998135	0.702	0.0004	0.7014	0.7023	-0.0127	0.002	1.515e-10	--
rs5930348	124861615	a	g	0.997892	0.7016	0.0004	0.701	0.7019	-0.0127	0.002	1.517e-10	--
rs146730833	124841583	a	g	0.997503	0.7019	0.0005	0.7012	0.7022	-0.0127	0.002	1.522e-10	--
rs17303114	124874374	t	c	0.998258	0.298	0.0004	0.2976	0.2985	0.0127	0.002	1.527e-10	++
rs17303120	124874666	t	c	0.997956	0.7019	0.0004	0.7013	0.7022	-0.0127	0.002	1.532e-10	--
rs140205224	124836455	a	c	0.996989	0.2981	0.0005	0.2977	0.2987	0.0127	0.002	1.536e-10	++
rs5932664	124873859	t	c	0.998452	0.298	0.0004	0.2977	0.2986	0.0127	0.002	1.544e-10	++
rs149954273	124840593	a	g	0.997555	0.2981	0.0005	0.2977	0.2987	0.0127	0.002	1.548e-10	++
rs4829695	124839476	c	g	0.996513	0.2983	0.0005	0.2979	0.2989	0.0127	0.002	1.552e-10	++
rs5930344	124851364	t	c	0.998693	0.7019	0.0004	0.7013	0.7022	-0.0127	0.002	1.556e-10	--
rs5932665	124873910	t	c	0.998389	0.702	0.0004	0.7014	0.7023	-0.0127	0.002	1.57e-10	--
rs5932395	124725458	a	g	0.993539	0.7209	0.0004	0.7203	0.7212	-0.013	0.002	1.572e-10	--
rs4830072	124726675	a	g	0.993134	0.2791	0.0004	0.2787	0.2796	0.013	0.002	1.577e-10	++
rs4351527	124884718	a	c	0.996457	0.2982	0.0004	0.2979	0.2987	0.0127	0.002	1.582e-10	++
rs4830170	124889139	a	g	0.996028	0.2982	0.0004	0.2979	0.2987	0.0127	0.002	1.591e-10	++
rs28808271	124837477	t	g	0.997008	0.2981	0.0005	0.2977	0.2987	0.0127	0.002	1.592e-10	++
rs4311783	124884509	a	g	0.994418	0.2993	0.0005	0.2989	0.3	0.0127	0.002	1.599e-10	++
rs145329526	124824114	a	g	0.99435	0.2982	0.0005	0.2978	0.2989	0.0127	0.002	1.6e-10	++
rs28494109	124871807	t	c	0.997788	0.7018	0.0004	0.7013	0.7022	-0.0127	0.002	1.605e-10	--
rs28802959	124885292	a	t	0.996428	0.7018	0.0004	0.7013	0.7021	-0.0127	0.002	1.608e-10	--
rs5932695	124889587	a	g	0.995935	0.2982	0.0004	0.2979	0.2987	0.0127	0.002	1.611e-10	++
rs5932694	124887524	a	g	0.99616	0.2982	0.0004	0.2979	0.2987	0.0127	0.002	1.614e-10	++
rs5930358	124874812	a	g	0.99761	0.2982	0.0004	0.2978	0.2987	0.0127	0.002	1.626e-10	++
rs61675134	124854915	a	g	0.999496	0.7019	0.0004	0.7014	0.7023	-0.0127	0.002	1.627e-10	--
rs5977100	124853992	t	c	0.999541	0.2981	0.0004	0.2977	0.2986	0.0127	0.002	1.65e-10	++
rs28375180	124883598	t	c	0.997267	0.2982	0.0004	0.2979	0.2987	0.0127	0.002	1.673e-10	++
rs5932696	124889615	a	g	0.99668	0.7018	0.0004	0.7013	0.7021	-0.0127	0.002	1.693e-10	--
rs35858575	124890550	t	c	0.995372	0.2984	0.0004	0.2981	0.2989	0.0127	0.002	1.695e-10	++
rs192263010	124883017	a	g	0.997216	0.2982	0.0004	0.2979	0.2987	0.0127	0.002	1.714e-10	++
rs4130717	124891105	a	c	0.955808	0.2823	0.0005	0.2819	0.2829	0.0131	0.002	1.731e-10	++
rs28803824	124885148	a	c	0.996046	0.2984	0.0004	0.2981	0.2989	0.0127	0.002	1.737e-10	++
rs4478712	124877189	c	g	0.996894	0.2984	0.0004	0.2981	0.2989	0.0127	0.002	1.762e-10	++
rs5932679	124877647	a	g	0.996797	0.7016	0.0004	0.7011	0.7019	-0.0127	0.002	1.763e-10	--
rs5932666	124875421	a	t	0.998243	0.2979	0.0004	0.2976	0.2985	0.0127	0.002	1.772e-10	++
rs5932675	124877372	t	c	0.996909	0.2984	0.0004	0.2981	0.2989	0.0127	0.002	1.785e-10	++
rs145807936	124893506	t	c	0.996107	0.7019	0.0004	0.7013	0.7022	-0.0127	0.002	1.788e-10	--
rs5932682	124879661	a	t	0.99698	0.2984	0.0004	0.2981	0.2989	0.0127	0.002	1.832e-10	++
rs5932703	124894361	t	c	0.996052	0.7018	0.0004	0.7013	0.7021	-0.0127	0.002	1.84e-10	--
rs5932678	124877606	t	c	0.99705	0.7016	0.0004	0.7011	0.7019	-0.0127	0.002	1.858e-10	--
rs28559666	124830620	t	g	0.994334	0.2985	0.0005	0.2982	0.2992	0.0127	0.002	1.902e-10	++
rs5932704	124894793	a	g	0.994868	0.2984	0.0004	0.2981	0.2989	0.0127	0.002	1.902e-10	++
rs141755815	124734952	a	g	0.989988	0.2791	0.0004	0.2788	0.2797	0.0129	0.002	1.953e-10	++
rs4830126	124829531	t	c	0.99453	0.7017	0.0005	0.701	0.7021	-0.0126	0.002	1.995e-10	--
rs17218016	124828774	c	g	0.994093	0.2985	0.0005	0.2981	0.2991	0.0126	0.002	2.005e-10	++
rs17218023	124831349	a	g	0.995191	0.7016	0.0005	0.701	0.702	-0.0126	0.002	2.044e-10	--
rs28871269	124897412	c	g	0.995718	0.7019	0.0004	0.7014	0.7022	-0.0126	0.002	2.084e-10	--
rs28892393	124896316	a	g	0.995742	0.7019	0.0004	0.7014	0.7021	-0.0126	0.002	2.132e-10	--
rs5932706	124896835	a	g	0.994646	0.2983	0.0004	0.2981	0.2988	0.0126	0.002	2.204e-10	++
rs4539009	124897499	t	c	0.994731	0.7017	0.0004	0.7012	0.702	-0.0126	0.002	2.21e-10	--
rs2213345	124827433	a	g	0.994291	0.2983	0.0005	0.2979	0.2989	0.0126	0.002	2.215e-10	++
rs28822800	124897143	a	t	0.995007	0.2983	0.0004	0.298	0.2988	0.0126	0.002	2.241e-10	++
X:124713697_AT_A	124713697	a	at	0.987311	0.7204	0.0005	0.7198	0.7208	-0.0129	0.002	2.265e-10	--
rs5930367	124896571	a	g	0.994657	0.2984	0.0004	0.2981	0.2988	0.0126	0.002	2.299e-10	++
rs7888616	124748314	c	g	0.991187	0.721	0.0005	0.7203	0.7214	-0.0127	0.002	3.746e-10	--
rs779826962	124755613	g	gt	0.988131	0.7206	0.0007	0.7197	0.7211	-0.0127	0.002	4.202e-10	--
rs16998504	124738075	a	g	0.990904	0.7205	0.0006	0.7197	0.721	-0.0126	0.002	5.136e-10	--
rs5930371	124898447	t	g	0.993675	0.2994	0.0004	0.2992	0.2999	0.0123	0.002	5.529e-10	++
rs4481743	124742354	t	c	0.993321	0.2793	0.0006	0.2788	0.2801	0.0126	0.002	5.683e-10	++
rs10521733	124737962	a	g	0.991533	0.7209	0.0006	0.7202	0.7213	-0.0126	0.002	5.739e-10	--
rs17303072	124738147	t	c	0.991617	0.7209	0.0006	0.7202	0.7214	-0.0126	0.002	6.184e-10	--
rs776245946	124866413	ct	c	0.932491	0.7211	0.0002	0.7209	0.7213	-0.0128	0.0021	6.252e-10	--
rs2819540	124749542	t	g	0.992373	0.7208	0.0006	0.72	0.7213	-0.0125	0.002	6.528e-10	--
rs2819541	124750504	t	g	0.992257	0.2787	0.0006	0.2783	0.2795	0.0125	0.002	7.544e-10	++
rs2819543	124758446	a	g	0.992713	0.7211	0.0005	0.7204	0.7215	-0.0125	0.002	7.853e-10	--
rs150177049	124862736	a	g	0.995302	0.7124	0.0006	0.7116	0.7129	-0.0123	0.002	8.772e-10	--
rs146481787	124835080	a	g	0.991648	0.7114	0.0006	0.7107	0.7119	-0.0123	0.002	1.07e-09	--
rs5976770	124716900	a	c	0.991936	0.269	0.0006	0.2685	0.2698	0.0125	0.0021	1.227e-09	++
rs565874961	124745388	c	g	0.977073	0.2895	0.0007	0.289	0.2905	0.0122	0.002	1.292e-09	++
rs375245573	124745386	a	c	0.857506	0.3604	0.0001	0.3603	0.3605	0.0119	0.002	2.476e-09	++
rs143685866	124745400	a	g	0.857638	0.6398	0.0001	0.6397	0.6398	-0.0118	0.002	2.858e-09	--
rs2227041	124805711	a	g	0.992322	0.712	0.0006	0.7112	0.7124	-0.0119	0.002	2.861e-09	--
rs35332649	124769351	c	g	0.981649	0.2884	0.0005	0.2879	0.289	0.0117	0.002	6.67e-09	++
rs6630665	28432572	a	g	0.977234	0.2516	0.0004	0.2511	0.2519	-0.0121	0.0021	1.023e-08	--
rs5985963	28429500	a	t	0.980294	0.7484	0.0003	0.7481	0.7489	0.012	0.0021	1.096e-08	++
rs35592846	124776769	t	c	0.986437	0.6663	0.0003	0.6659	0.6665	-0.011	0.0019	1.23e-08	--
rs2097319	124772858	a	g	0.997632	0.3392	0.0002	0.3391	0.3395	0.0109	0.0019	1.234e-08	++
rs1072034	124819424	a	g	0.993916	0.34	0.0003	0.3398	0.3404	0.0109	0.0019	1.436e-08	++
rs36105069	124809679	a	at	0.993629	0.6603	0.0003	0.6599	0.6605	-0.0109	0.0019	1.445e-08	--
rs112575939	124817147	t	c	0.994176	0.34	0.0003	0.3398	0.3404	0.0109	0.0019	1.467e-08	++
rs764018176	124978259	g	ga	0.87166	0.7338	0.0002	0.7336	0.734	-0.0122	0.0022	1.468e-08	--
rs4829691	124816761	t	c	0.994273	0.66	0.0003	0.6596	0.6602	-0.0109	0.0019	1.485e-08	--
rs4830116	124816818	a	g	0.995315	0.3398	0.0003	0.3396	0.3401	0.0109	0.0019	1.533e-08	++
rs5976958	124810605	c	g	0.995489	0.34	0.0003	0.3398	0.3403	0.0109	0.0019	1.563e-08	++
rs79972493	124807474	t	g	0.996127	0.6602	0.0003	0.6598	0.6604	-0.0108	0.0019	1.659e-08	--
rs28766380	124802619	a	g	0.996411	0.34	0.0003	0.3398	0.3404	0.0108	0.0019	1.667e-08	++
rs916210	124808289	t	c	0.995462	0.66	0.0003	0.6596	0.6602	-0.0108	0.0019	1.672e-08	--
rs28849989	124810994	c	g	0.995207	0.34	0.0003	0.3398	0.3404	0.0108	0.0019	1.689e-08	++
rs5977755	131940440	c	g	0.900164	0.4937	0	0.4937	0.4938	0.0106	0.0019	1.702e-08	++
rs74925389	124805548	t	c	0.995817	0.66	0.0003	0.6596	0.6602	-0.0108	0.0019	1.704e-08	--
rs17303107	124807741	t	c	0.996609	0.3398	0.0003	0.3396	0.3401	0.0108	0.0019	1.71e-08	++
rs28587617	124804654	a	g	0.995673	0.3399	0.0003	0.3397	0.3402	0.0108	0.0019	1.718e-08	++
rs59415351	124800588	a	g	0.996448	0.3401	0.0003	0.3399	0.3404	0.0108	0.0019	1.723e-08	++
rs28545032	124776285	t	c	0.998113	0.6603	0.0003	0.66	0.6605	-0.0108	0.0019	1.734e-08	--
rs60394306	124811654	t	c	0.995112	0.34	0.0003	0.3398	0.3404	0.0108	0.0019	1.737e-08	++
rs76018522	124803654	a	g	0.997117	0.6602	0.0003	0.6599	0.6604	-0.0108	0.0019	1.752e-08	--
rs78428372	124797378	a	g	0.996816	0.66	0.0003	0.6596	0.6602	-0.0108	0.0019	1.768e-08	--
rs78929869	124798515	t	c	0.996567	0.34	0.0003	0.3398	0.3404	0.0108	0.0019	1.795e-08	++
rs2336530	124796234	a	g	0.996744	0.34	0.0003	0.3398	0.3404	0.0108	0.0019	1.799e-08	++
rs17303093	124795247	t	c	0.996656	0.3399	0.0003	0.3396	0.3402	0.0108	0.0019	1.829e-08	++
rs78751890	124799652	t	g	0.996126	0.3397	0.0003	0.3394	0.34	0.0108	0.0019	1.838e-08	++
rs76379288	124790618	c	g	0.997818	0.34	0.0003	0.3398	0.3404	0.0108	0.0019	1.843e-08	++
rs74750396	124798557	t	c	0.996207	0.3399	0.0003	0.3397	0.3403	0.0108	0.0019	1.851e-08	++
rs10521734	124794465	a	g	0.99712	0.66	0.0003	0.6596	0.6602	-0.0108	0.0019	1.864e-08	--
rs76213182	124801896	a	g	0.997243	0.6602	0.0003	0.6599	0.6604	-0.0108	0.0019	1.867e-08	--
rs80061239	124789970	c	g	0.997733	0.66	0.0003	0.6596	0.6602	-0.0108	0.0019	1.875e-08	--
rs74815727	124790922	t	c	0.997678	0.34	0.0003	0.3398	0.3403	0.0108	0.0019	1.884e-08	++
rs5976916	124786737	t	c	0.998664	0.34	0.0003	0.3398	0.3404	0.0108	0.0019	1.89e-08	++
rs34444245	124769347	t	g	0.984903	0.3397	0.0002	0.3396	0.3399	0.0108	0.0019	1.905e-08	++
rs28759381	124817596	t	c	0.993767	0.3403	0.0003	0.3401	0.3406	0.0108	0.0019	1.908e-08	++
rs58551094	124792255	a	c	0.996947	0.34	0.0003	0.3398	0.3403	0.0108	0.0019	1.915e-08	++
rs2213351	124789205	a	g	0.998825	0.3398	0.0003	0.3396	0.3401	0.0108	0.0019	1.95e-08	++
rs28844917	124786838	a	g	0.998272	0.66	0.0003	0.6597	0.6602	-0.0108	0.0019	1.956e-08	--
rs76293259	124788314	t	c	0.999246	0.3397	0.0003	0.3396	0.3401	0.0108	0.0019	1.956e-08	++
rs78935761	124788377	a	g	0.998029	0.34	0.0003	0.3398	0.3403	0.0108	0.0019	1.958e-08	++
rs200175354	124791947	a	aagg	0.996679	0.66	0.0003	0.6597	0.6602	-0.0108	0.0019	1.961e-08	--
rs28888201	124780911	a	g	0.998397	0.66	0.0003	0.6597	0.6602	-0.0108	0.0019	1.971e-08	--
rs60816067	124780455	a	g	0.998346	0.66	0.0003	0.6597	0.6602	-0.0108	0.0019	1.973e-08	--
rs56944493	124788773	t	g	0.999085	0.6602	0.0003	0.6599	0.6604	-0.0108	0.0019	1.977e-08	--
rs28796317	124786980	a	t	0.998113	0.34	0.0003	0.3398	0.3404	0.0108	0.0019	1.985e-08	++
rs17217995	124776109	t	g	0.997436	0.3399	0.0003	0.3397	0.3402	0.0108	0.0019	1.989e-08	++
rs5976889	124777882	t	c	0.998508	0.34	0.0003	0.3398	0.3403	0.0108	0.0019	2.002e-08	++
rs61325195	124787644	t	c	0.999263	0.3398	0.0003	0.3396	0.3401	0.0108	0.0019	2.005e-08	++
rs4830090	124778720	t	g	0.999024	0.6603	0.0003	0.6599	0.6605	-0.0108	0.0019	2.006e-08	--
rs28654712	124783301	a	g	0.998608	0.66	0.0003	0.6597	0.6602	-0.0108	0.0019	2.008e-08	--
rs4830095	124781912	a	g	0.998464	0.66	0.0003	0.6597	0.6602	-0.0108	0.0019	2.008e-08	--
rs28805660	124772205	t	c	0.996815	0.339	0.0002	0.3388	0.3392	0.0108	0.0019	2.01e-08	++
rs28537925	124768223	t	c	0.994946	0.3391	0.0002	0.3389	0.3393	0.0108	0.0019	2.013e-08	++
rs4829684	124781830	c	g	0.998464	0.34	0.0003	0.3398	0.3403	0.0108	0.0019	2.014e-08	++
rs28523834	124783469	a	g	0.998612	0.66	0.0003	0.6597	0.6602	-0.0108	0.0019	2.019e-08	--
rs28634232	124776733	a	g	0.998122	0.34	0.0003	0.3398	0.3403	0.0108	0.0019	2.041e-08	++
rs773478672	124789451	t	ta	0.997222	0.34	0.0003	0.3398	0.3403	0.0108	0.0019	2.044e-08	++
rs1116479	124784709	a	g	0.998599	0.66	0.0003	0.6597	0.6602	-0.0107	0.0019	2.068e-08	--
rs76000204	124779769	a	g	0.998328	0.66	0.0003	0.6597	0.6602	-0.0108	0.0019	2.069e-08	--
rs4830098	124785645	t	c	0.998456	0.66	0.0003	0.6597	0.6602	-0.0107	0.0019	2.078e-08	--
rs2097318	124775341	c	g	0.998612	0.3397	0.0003	0.3395	0.3401	0.0108	0.0019	2.086e-08	++
rs80211633	124776775	t	c	0.966337	0.6607	0.0004	0.6602	0.6609	-0.0109	0.0019	2.125e-08	--
rs1116480	124784660	c	g	0.999759	0.3397	0.0003	0.3395	0.3401	0.0107	0.0019	2.14e-08	++
rs761584443	124782368	t	ttaaaaaaa	0.998011	0.6601	0.0003	0.6597	0.6602	-0.0107	0.0019	2.157e-08	--
rs112949795	124780788	a	g	0.997958	0.3399	0.0003	0.3397	0.3403	0.0107	0.0019	2.199e-08	++
X:124776954_TTCTC_T	124776954	t	ttctc	0.997193	0.34	0.0003	0.3398	0.3403	0.0107	0.0019	2.203e-08	++
rs753360229	124782376	a	at	0.998125	0.66	0.0003	0.6597	0.6602	-0.0107	0.0019	2.213e-08	--
rs79658279	124784218	t	c	1	0.3397	0.0003	0.3395	0.3401	0.0107	0.0019	2.242e-08	++
rs766294482	124774913	catt	c	0.995312	0.66	0.0003	0.6597	0.6602	-0.0107	0.0019	2.442e-08	--
rs5976848	124770183	a	g	0.994947	0.6602	0.0003	0.6598	0.6604	-0.0107	0.0019	2.471e-08	--
rs763777968	28423435	ct	c	0.891384	0.7419	0.0003	0.7417	0.7423	0.012	0.0021	2.489e-08	++
rs5977754	131940379	a	t	0.90455	0.4967	0.0001	0.4966	0.4968	0.0104	0.0019	2.521e-08	++
rs763021214	124768297	t	tagaagc	0.991875	0.3383	0.0003	0.3381	0.3386	0.0107	0.0019	2.657e-08	++
rs5975044	124767207	a	g	0.995203	0.6604	0.0002	0.6601	0.6606	-0.0107	0.0019	2.689e-08	--
rs57035069	124767945	c	g	0.994828	0.3396	0.0002	0.3394	0.3399	0.0107	0.0019	2.747e-08	++
rs28815322	124765681	a	c	0.995154	0.6604	0.0002	0.6601	0.6606	-0.0107	0.0019	2.752e-08	--
rs59250593	124762453	a	g	0.994961	0.6606	0.0003	0.6602	0.6608	-0.0107	0.0019	2.811e-08	--
rs58023846	124761104	t	c	0.995094	0.3394	0.0003	0.3392	0.3398	0.0107	0.0019	2.834e-08	++
rs59610530	124792868	a	g	0.994137	0.6607	0.0002	0.6605	0.6609	-0.0107	0.0019	2.864e-08	--
X:124763678_GA_G	124763678	g	ga	0.992925	0.3393	0.0003	0.339	0.3397	0.0107	0.0019	2.885e-08	++
rs746783100	124784451	t	ta	0.996039	0.6601	0.0002	0.6598	0.6603	-0.0106	0.0019	2.965e-08	--
rs1016363	124760018	t	c	0.995365	0.339	0.0003	0.3388	0.3394	0.0106	0.0019	3.205e-08	++
rs60658904	124762687	a	c	0.995723	0.3393	0.0003	0.3391	0.3396	0.0106	0.0019	3.302e-08	++
rs28566480	124761773	a	g	0.99588	0.6607	0.0003	0.6604	0.661	-0.0106	0.0019	3.321e-08	--
rs1016362	124760866	c	g	0.996094	0.3392	0.0003	0.339	0.3396	0.0106	0.0019	3.366e-08	++
rs113754424	124788417	a	at	0.993559	0.6615	0.0002	0.6613	0.6617	-0.0106	0.0019	3.749e-08	--
X:124776428_CA_C	124776428	ca	c	0.951566	0.6477	0.0005	0.647	0.6481	-0.0105	0.0019	5.131e-08	--
rs3861341	28449715	a	g	0.982496	0.2488	0.0001	0.2487	0.249	-0.0115	0.0021	5.693e-08	--
rs6634673	124763349	a	g	0.993943	0.3439	0.0001	0.3438	0.3441	0.0104	0.0019	6.163e-08	++
X:124906178_GA_G	124906178	g	ga	0.98562	0.3234	0.0002	0.3231	0.3236	0.0105	0.002	6.618e-08	++
rs12353819	28408820	a	g	0.96842	0.7268	0.0006	0.7263	0.7276	0.0111	0.0021	7.153e-08	++
rs2141772	28483659	a	t	0.972489	0.7516	0	0.7516	0.7516	0.0114	0.0021	7.511e-08	++
rs56739002	124919529	t	c	0.97063	0.3183	0.0004	0.3178	0.3186	0.0106	0.002	7.544e-08	++
rs186739183	124792161	a	c	0.93931	0.6835	0.0004	0.683	0.6838	-0.0107	0.002	7.551e-08	--
rs202244550	124913828	t	c	0.985632	0.676	0.0002	0.6758	0.6763	-0.0105	0.0019	7.718e-08	--
rs200931266	124792151	c	g	0.939266	0.6836	0.0004	0.6831	0.6839	-0.0107	0.002	8.477e-08	--
rs767641099	124778969	ctt	c	0.938046	0.6588	0.0001	0.6587	0.6589	-0.0105	0.002	9.023e-08	--
rs750381549	131912594	a	at	0.901232	0.5049	0.0006	0.5041	0.5054	-0.01	0.0019	1.048e-07	--
rs28802634	124899856	a	g	0.985473	0.323	0.0004	0.3225	0.3232	0.0103	0.002	1.14e-07	++
rs5932713	124901875	t	c	0.984409	0.3232	0.0004	0.3227	0.3235	0.0103	0.002	1.146e-07	++
rs5930375	124901648	a	g	0.984497	0.3232	0.0004	0.3227	0.3235	0.0103	0.002	1.166e-07	++
rs60281878	124903305	a	g	0.98455	0.3232	0.0004	0.3227	0.3235	0.0103	0.002	1.171e-07	++
rs5930374	124900785	t	c	0.984894	0.3227	0.0004	0.3222	0.323	0.0103	0.002	1.298e-07	++
X:28449271_CT_C	28449271	ct	c	0.902512	0.2309	0	0.2308	0.2309	-0.0117	0.0022	1.318e-07	--
rs28496770	124903887	a	g	0.985578	0.6772	0.0004	0.6769	0.6777	-0.0103	0.002	1.328e-07	--
rs5932716	124904219	t	c	0.984328	0.3232	0.0004	0.3227	0.3235	0.0103	0.002	1.358e-07	++
rs111589239	124919604	t	c	0.984416	0.323	0.0004	0.3225	0.3232	0.0103	0.002	1.372e-07	++
rs148641797	124918725	a	t	0.985598	0.3228	0.0003	0.3223	0.323	0.0103	0.002	1.381e-07	++
rs182211449	124907475	t	c	0.985654	0.3228	0.0004	0.3223	0.3231	0.0103	0.002	1.395e-07	++
rs5933195	131920811	a	g	0.950693	0.5017	0.0004	0.5012	0.502	-0.0097	0.0018	1.419e-07	--
rs5977751	131916417	a	g	0.950651	0.5017	0.0004	0.5012	0.502	-0.0097	0.0018	1.437e-07	--
rs113194721	124920040	t	c	0.984363	0.677	0.0004	0.6767	0.6775	-0.0103	0.002	1.457e-07	--
rs112627920	124904594	a	t	0.984619	0.677	0.0004	0.6767	0.6775	-0.0103	0.002	1.462e-07	--
rs745820270	28442216	ct	c	0.802009	0.6226	0.0001	0.6224	0.6227	0.0106	0.002	1.489e-07	++
rs5932724	124920383	a	g	0.984559	0.3229	0.0004	0.3225	0.3232	0.0103	0.002	1.503e-07	++
X:124928194_CT_C	124928194	ct	c	0.980751	0.6768	0.0003	0.6766	0.6771	-0.0103	0.002	1.524e-07	--
rs546320821	131911447	ctttta	c	0.910953	0.4976	0.0005	0.4972	0.4983	0.0098	0.0019	1.526e-07	++
rs5932737	124929235	t	g	0.984619	0.6768	0.0004	0.6765	0.6773	-0.0102	0.002	1.544e-07	--
rs5930577	131919404	a	g	0.94983	0.5017	0.0004	0.5012	0.502	-0.0097	0.0018	1.546e-07	--
rs5932735	124928285	t	c	0.984816	0.6771	0.0004	0.6768	0.6776	-0.0102	0.002	1.562e-07	--
rs5932734	124927979	t	c	0.985951	0.3228	0.0004	0.3223	0.3231	0.0102	0.002	1.596e-07	++
rs753892048	131823915	ct	c	0.904514	0.497	0.0005	0.4966	0.4976	0.0098	0.0019	1.626e-07	++
rs5932736	124928427	a	g	0.985863	0.6772	0.0004	0.6769	0.6776	-0.0102	0.002	1.648e-07	--
rs5930388	124927813	a	t	0.984715	0.3231	0.0004	0.3226	0.3233	0.0102	0.002	1.651e-07	++
rs2878604	124930742	a	g	0.98482	0.323	0.0004	0.3225	0.3233	0.0102	0.002	1.657e-07	++
rs5930389	124928247	t	c	0.984767	0.6769	0.0004	0.6766	0.6774	-0.0102	0.002	1.665e-07	--
rs202019633	124866379	a	g	0.692442	0.1511	0.0001	0.151	0.1512	0.0149	0.0028	1.678e-07	++
rs5930398	124933780	t	c	0.98596	0.3229	0.0004	0.3224	0.3231	0.0102	0.002	1.683e-07	++
rs5930397	124933711	a	g	0.984956	0.3229	0.0004	0.3224	0.3232	0.0102	0.002	1.685e-07	++
rs998889	124935305	t	c	0.985994	0.3228	0.0004	0.3224	0.3231	0.0102	0.002	1.685e-07	++
rs28623681	124932943	t	c	0.984847	0.3231	0.0004	0.3226	0.3234	0.0102	0.002	1.698e-07	++
rs58136432	124923386	t	g	0.985516	0.677	0.0003	0.6767	0.6774	-0.0102	0.002	1.714e-07	--
rs61639717	124928793	t	c	0.984753	0.3231	0.0004	0.3226	0.3234	0.0102	0.002	1.72e-07	++
rs28871137	124923248	t	c	0.985462	0.677	0.0004	0.6767	0.6774	-0.0102	0.002	1.721e-07	--
rs2336072	124934316	t	g	0.984876	0.3231	0.0004	0.3226	0.3234	0.0102	0.002	1.722e-07	++
rs1000801	124936596	t	c	0.98475	0.3231	0.0004	0.3226	0.3234	0.0102	0.002	1.726e-07	++
rs4830183	124931617	a	c	0.984952	0.3231	0.0004	0.3226	0.3234	0.0102	0.002	1.727e-07	++
rs998983	124936746	t	g	0.984693	0.3231	0.0004	0.3226	0.3234	0.0102	0.002	1.743e-07	++
rs5943449	28526632	c	g	0.997136	0.7345	0.0003	0.7343	0.7349	0.0108	0.0021	1.751e-07	++
rs17303162	124937284	a	c	0.984836	0.6769	0.0004	0.6766	0.6774	-0.0102	0.002	1.755e-07	--
rs5975355	131927070	a	c	0.951058	0.5016	0.0004	0.5011	0.5019	-0.0096	0.0018	1.777e-07	--
rs998890	124935514	t	c	0.984798	0.6769	0.0004	0.6766	0.6774	-0.0102	0.002	1.803e-07	--
rs5975354	131927028	a	t	0.95056	0.5016	0.0004	0.5012	0.5019	-0.0096	0.0018	1.856e-07	--
rs5985856	28529653	c	g	0.997703	0.2655	0.0003	0.2651	0.2657	-0.0107	0.0021	1.881e-07	--
rs5933198	131929779	t	c	0.950802	0.5017	0.0004	0.5012	0.5019	-0.0096	0.0018	1.898e-07	--
rs775513139	28463997	caa	c	0.911568	0.6525	0	0.6525	0.6525	0.0102	0.002	1.899e-07	++
rs5933186	131889797	t	c	0.949699	0.4986	0.0004	0.4983	0.499	0.0096	0.0018	1.902e-07	++
rs745873097	131889532	g	gt	0.906512	0.4979	0.0005	0.4975	0.4986	0.0097	0.0019	1.938e-07	++
rs1041891	131873420	a	g	0.949865	0.4983	0.0004	0.498	0.4988	0.0096	0.0018	1.979e-07	++
rs2064118	131937728	t	c	0.956623	0.5177	0.0002	0.5175	0.5178	-0.0096	0.0018	2.042e-07	--
rs5932821	124994178	a	g	0.994151	0.6764	0.0002	0.6763	0.6767	-0.0101	0.0019	2.111e-07	--
rs7884165	131885927	t	c	0.94965	0.5015	0.0004	0.501	0.5018	-0.0096	0.0018	2.134e-07	--
rs5933184	131888680	a	g	0.94992	0.5013	0.0004	0.5008	0.5016	-0.0096	0.0018	2.143e-07	--
rs6630659	28398657	a	g	0.991089	0.2511	0.0003	0.2507	0.2514	-0.0109	0.0021	2.144e-07	--
rs5933185	131889516	a	g	0.950122	0.4987	0.0004	0.4984	0.4992	0.0095	0.0018	2.176e-07	++
rs200034718	131875454	a	agtagctgggactacaggt	0.912164	0.5027	0.0006	0.502	0.5031	-0.0097	0.0019	2.226e-07	--
rs5977743	131878893	a	c	0.950172	0.4986	0.0004	0.4983	0.4991	0.0095	0.0018	2.239e-07	++
rs4381115	131884290	t	g	0.950142	0.5014	0.0004	0.5009	0.5017	-0.0095	0.0018	2.244e-07	--
rs2187831	131869906	t	c	0.950989	0.5014	0.0004	0.5009	0.5017	-0.0095	0.0018	2.27e-07	--
rs4893601	28414874	a	g	0.989618	0.2517	0.0004	0.2512	0.252	-0.0109	0.0021	2.316e-07	--
rs28439879	124938300	a	g	0.983204	0.6773	0.0004	0.677	0.6777	-0.0101	0.002	2.317e-07	--
rs5985782	28527977	a	g	0.996253	0.2651	0.0003	0.2647	0.2654	-0.0106	0.0021	2.389e-07	--
rs243469	131839216	t	c	0.908115	0.4964	0.0006	0.496	0.4971	0.0097	0.0019	2.412e-07	++
rs5933192	131917584	a	g	0.951933	0.4914	0.0005	0.491	0.492	0.0095	0.0018	2.435e-07	++
rs5977256	124940148	a	t	0.983813	0.3235	0.0003	0.323	0.3237	0.0101	0.002	2.482e-07	++
rs28619133	124938323	a	g	0.983112	0.3227	0.0004	0.3222	0.323	0.0101	0.002	2.484e-07	++
rs5932759	124941068	a	g	0.990682	0.6768	0.0003	0.6766	0.6771	-0.01	0.0019	2.487e-07	--
rs5977257	124940156	t	g	0.984102	0.6765	0.0003	0.6762	0.6769	-0.0101	0.002	2.517e-07	--
rs5930405	124940100	a	g	0.984701	0.6766	0.0003	0.6763	0.677	-0.0101	0.002	2.532e-07	--
rs5977749	131912212	t	c	0.951904	0.4913	0.0005	0.4909	0.4919	0.0095	0.0018	2.532e-07	++
rs5985857	28531162	c	g	0.998251	0.7346	0.0003	0.7344	0.735	0.0106	0.0021	2.557e-07	++
rs769823512	124934250	a	atctctc	0.945438	0.6932	0.0002	0.6931	0.6935	-0.0103	0.002	2.561e-07	--
rs5985938	28413879	a	g	0.989235	0.2518	0.0004	0.2513	0.2521	-0.0108	0.0021	2.577e-07	--
rs5943511	28524782	t	c	0.997888	0.7347	0.0003	0.7344	0.735	0.0106	0.0021	2.583e-07	++
rs5932760	124941407	a	g	0.991699	0.323	0.0003	0.3227	0.3233	0.01	0.0019	2.588e-07	++
rs4559402	28527323	a	c	0.998531	0.7347	0.0003	0.7344	0.735	0.0106	0.0021	2.591e-07	++
rs6630666	28432589	t	c	0.97589	0.2393	0.0003	0.239	0.2395	-0.011	0.0021	2.628e-07	--
X:131910097_GAA_G	131910097	g	gaa	0.918707	0.4888	0.0007	0.4883	0.4897	0.0096	0.0019	2.643e-07	++
rs5943512	28529292	t	c	0.998999	0.7347	0.0003	0.7344	0.7351	0.0106	0.0021	2.648e-07	++
X:131851975_CA_C	131851975	ca	c	0.90965	0.5033	0.0006	0.5026	0.5037	-0.0096	0.0019	2.701e-07	--
rs5930407	124941441	c	g	0.991796	0.677	0.0003	0.6767	0.6773	-0.01	0.0019	2.717e-07	--
rs3899944	28405076	t	c	0.991396	0.2516	0.0004	0.2511	0.2519	-0.0108	0.0021	2.72e-07	--
rs5933181	131874402	c	g	0.94991	0.5004	0.0004	0.4999	0.5007	-0.0095	0.0018	2.749e-07	--
rs5975350	131858566	a	c	0.950143	0.4985	0.0004	0.4982	0.499	0.0095	0.0018	2.755e-07	++
rs2143484	124991470	t	c	0.996011	0.3242	0.0002	0.324	0.3244	0.01	0.0019	2.777e-07	++
rs6630656	28392795	a	g	0.995464	0.2507	0.0003	0.2503	0.2509	-0.0108	0.0021	2.781e-07	--
rs5975348	131858037	a	g	0.949634	0.4984	0.0004	0.4981	0.4989	0.0095	0.0018	2.811e-07	++
rs5985908	28393704	a	g	0.994366	0.7481	0.0003	0.7479	0.7485	0.0108	0.0021	2.815e-07	++
rs5932761	124941506	a	g	0.991241	0.6768	0.0003	0.6766	0.6772	-0.01	0.0019	2.817e-07	--
rs5932755	124940370	a	t	0.986316	0.3233	0.0003	0.3228	0.3235	0.01	0.0019	2.843e-07	++
X:124944193_AAAG_A	124944193	a	aaag	0.986562	0.3217	0.0003	0.3213	0.322	0.01	0.002	2.845e-07	++
rs243468	131838454	t	c	0.949671	0.5017	0.0004	0.5012	0.502	-0.0095	0.0018	2.854e-07	--
rs5933180	131857416	a	g	0.951065	0.5014	0.0004	0.5008	0.5017	-0.0095	0.0018	2.859e-07	--
X:124955915_AT_A	124955915	a	at	0.901324	0.3583	0.0001	0.3582	0.3584	0.01	0.002	2.873e-07	++
X:124944197_AAGT_A	124944197	a	aagt	0.986749	0.321	0.0003	0.3206	0.3212	0.01	0.002	2.884e-07	++
rs17218086	124941736	a	g	0.993334	0.6769	0.0003	0.6767	0.6772	-0.01	0.0019	2.908e-07	--
rs28709664	124941711	a	g	0.993265	0.3231	0.0003	0.3228	0.3233	0.01	0.0019	2.932e-07	++
rs5932820	124992296	a	c	0.995853	0.3225	0.0003	0.3221	0.3227	0.01	0.0019	2.938e-07	++
rs17000325	131930132	t	c	0.953099	0.5086	0.0005	0.5079	0.5089	-0.0094	0.0018	3.017e-07	--
X:131860186_GGT_G	131860186	g	ggt	0.903235	0.4964	0.0005	0.496	0.4971	0.0096	0.0019	3.031e-07	++
rs111483836	124978410	c	g	0.995827	0.6757	0.0002	0.6755	0.676	-0.0099	0.0019	3.035e-07	--
rs5977736	131850287	t	c	0.950013	0.4984	0.0004	0.4981	0.4989	0.0094	0.0018	3.046e-07	++
rs243476	131817931	a	t	0.950789	0.5015	0.0004	0.501	0.5018	-0.0094	0.0018	3.066e-07	--
rs12012324	28529453	t	c	1	0.2654	0.0002	0.2652	0.2655	-0.0105	0.0021	3.073e-07	--
X:131932040_CA_C	131932040	ca	c	0.859065	0.5155	0.0003	0.515	0.5157	-0.0098	0.0019	3.074e-07	--
rs5977251	124939283	c	g	0.983074	0.3237	0.0002	0.3234	0.3239	0.01	0.002	3.104e-07	++
rs858618	131820147	a	g	0.951091	0.4985	0.0004	0.4982	0.4991	0.0094	0.0018	3.123e-07	++
rs5933179	131849491	t	c	0.951068	0.4986	0.0004	0.4983	0.4991	0.0094	0.0018	3.133e-07	++
rs858616	131826060	t	c	0.950852	0.4985	0.0004	0.4982	0.4991	0.0094	0.0018	3.145e-07	++
rs5933178	131846945	a	c	0.951061	0.5014	0.0004	0.5009	0.5017	-0.0094	0.0018	3.157e-07	--
X:131911626_AT_A	131911626	a	at	0.795081	0.4981	0.0004	0.4975	0.4984	-0.01	0.002	3.209e-07	--
rs5977748	131893047	t	c	0.951896	0.5079	0.0005	0.5073	0.5083	-0.0094	0.0018	3.228e-07	--
rs929061	131893399	c	g	0.951828	0.4921	0.0005	0.4917	0.4927	0.0094	0.0018	3.238e-07	++
rs5985909	28393804	a	g	0.99431	0.7482	0.0003	0.748	0.7486	0.0107	0.0021	3.251e-07	++
rs2206627	124993610	c	g	0.996315	0.6773	0.0003	0.6771	0.6776	-0.0099	0.0019	3.269e-07	--
rs5985858	28531209	t	g	0.996739	0.7361	0.0003	0.7359	0.7365	0.0105	0.0021	3.275e-07	++
rs6526781	28526076	a	c	0.996072	0.2653	0.0003	0.2649	0.2655	-0.0105	0.0021	3.402e-07	--
rs17303190	124969063	t	c	0.99814	0.6768	0.0003	0.6766	0.6772	-0.0099	0.0019	3.421e-07	--
X:124966228_GCAAAAGAAATAAAGA_G	124966228	g	gcaaaagaaataaaga	0.997118	0.3232	0.0002	0.3229	0.3234	0.0099	0.0019	3.461e-07	++
rs137861826	124975610	a	t	0.996101	0.6764	0.0003	0.6762	0.6768	-0.0099	0.0019	3.536e-07	--
rs4830199	124979375	t	c	0.995994	0.3223	0.0003	0.3219	0.3225	0.0099	0.0019	3.563e-07	++
rs5932778	124956803	a	g	0.996249	0.6765	0.0003	0.6763	0.6769	-0.0099	0.0019	3.571e-07	--
rs1894563	131887172	a	g	0.951867	0.492	0.0005	0.4916	0.4926	0.0094	0.0018	3.579e-07	++
rs5932813	124982255	t	c	0.996597	0.3235	0.0003	0.3231	0.3237	0.0099	0.0019	3.58e-07	++
rs721541	124961756	a	g	0.997012	0.3232	0.0003	0.3229	0.3235	0.0099	0.0019	3.637e-07	++
rs5932807	124975981	c	g	0.995916	0.6764	0.0003	0.6762	0.6768	-0.0099	0.0019	3.688e-07	--
rs4830200	124979553	t	c	0.998106	0.3232	0.0003	0.3229	0.3235	0.0099	0.0019	3.693e-07	++
rs111226274	124952493	t	c	0.996997	0.3232	0.0003	0.3229	0.3235	0.0099	0.0019	3.71e-07	++
rs181716368	124990054	t	c	0.997866	0.3233	0.0003	0.3229	0.3235	0.0099	0.0019	3.722e-07	++
rs4830201	124980087	t	c	0.998144	0.6768	0.0003	0.6765	0.6771	-0.0099	0.0019	3.726e-07	--
rs141779775	124950449	t	c	0.996957	0.3232	0.0003	0.3229	0.3234	0.0099	0.0019	3.738e-07	++
rs4829719	124967908	t	c	0.996366	0.3235	0.0003	0.3231	0.3237	0.0099	0.0019	3.747e-07	++
rs4830198	124979192	a	g	0.998124	0.6768	0.0003	0.6765	0.6771	-0.0099	0.0019	3.749e-07	--
rs147102596	124948526	a	c	0.996996	0.6767	0.0003	0.6765	0.6771	-0.0099	0.0019	3.762e-07	--
rs111899851	124964634	t	c	0.996132	0.6764	0.0003	0.6762	0.6768	-0.0099	0.0019	3.769e-07	--
rs5932777	124956614	a	g	0.997037	0.3233	0.0003	0.3229	0.3235	0.0099	0.0019	3.781e-07	++
rs28816526	124985481	a	c	0.996199	0.6764	0.0003	0.6762	0.6768	-0.0099	0.0019	3.784e-07	--
rs5932802	124970050	t	c	0.996989	0.6768	0.0003	0.6766	0.6771	-0.0099	0.0019	3.785e-07	--
rs138834831	124948919	a	c	0.996849	0.6767	0.0003	0.6765	0.6771	-0.0099	0.0019	3.79e-07	--
rs1075087	124989398	a	g	0.998192	0.6768	0.0003	0.6766	0.6771	-0.0099	0.0019	3.804e-07	--
rs5932814	124985699	a	g	0.996169	0.3236	0.0003	0.3232	0.3238	0.0099	0.0019	3.81e-07	++
rs28610423	124990896	t	c	0.998277	0.6768	0.0003	0.6766	0.6771	-0.0099	0.0019	3.834e-07	--
rs147073336	124980857	a	c	0.998085	0.3232	0.0003	0.3229	0.3235	0.0099	0.0019	3.838e-07	++
rs6654614	124958931	t	c	0.996876	0.6768	0.0003	0.6766	0.6771	-0.0099	0.0019	3.839e-07	--
rs149065280	124941876	g	ga	0.992959	0.6769	0.0002	0.6767	0.6772	-0.0099	0.0019	3.84e-07	--
rs374555621	124983988	a	t	0.997763	0.3233	0.0002	0.323	0.3235	0.0099	0.0019	3.84e-07	++
rs5932815	124988534	t	c	0.996263	0.6764	0.0003	0.6762	0.6768	-0.0099	0.0019	3.853e-07	--
rs5932808	124976126	a	g	0.997455	0.3233	0.0002	0.323	0.3235	0.0099	0.0019	3.859e-07	++
rs5932769	124949710	c	g	0.998105	0.3232	0.0003	0.3228	0.3234	0.0099	0.0019	3.88e-07	++
rs28492889	124962362	a	t	0.998097	0.3232	0.0003	0.3228	0.3234	0.0099	0.0019	3.883e-07	++
rs5932783	124958416	t	c	0.996839	0.6767	0.0003	0.6765	0.6771	-0.0099	0.0019	3.886e-07	--
rs28786969	124948206	a	g	0.996115	0.3236	0.0003	0.3232	0.3238	0.0099	0.0019	3.888e-07	++
X:145090736_GA_G	145090736	g	ga	0.316395	0.0001	0	0.0001	0.0001	1.2981	0.2558	3.899e-07	++
rs56343563	131880259	t	c	0.951906	0.4919	0.0005	0.4915	0.4925	0.0093	0.0018	3.901e-07	++
rs5933183	131880125	t	c	0.951906	0.5081	0.0005	0.5075	0.5085	-0.0093	0.0018	3.901e-07	--
rs4829717	124946524	t	c	0.996078	0.6764	0.0003	0.6762	0.6768	-0.0099	0.0019	3.908e-07	--
rs5932823	124995741	t	g	1	0.3234	0.0002	0.3232	0.3236	0.0099	0.0019	3.914e-07	++
rs62599022	131890506	t	c	0.950741	0.4919	0.0005	0.4915	0.4926	0.0093	0.0018	3.923e-07	++
rs147744782	124948629	a	g	0.998154	0.3232	0.0003	0.3228	0.3234	0.0099	0.0019	3.929e-07	++
rs5932772	124954909	t	c	0.996924	0.6767	0.0003	0.6765	0.6771	-0.0099	0.0019	3.944e-07	--
rs5932793	124959573	t	c	0.996935	0.3233	0.0003	0.3229	0.3235	0.0099	0.0019	3.944e-07	++
rs6654613	124958652	t	g	0.996924	0.6767	0.0003	0.6765	0.6771	-0.0099	0.0019	3.961e-07	--
rs4830196	124970901	t	g	0.998115	0.3232	0.0003	0.3228	0.3234	0.0099	0.0019	3.978e-07	++
rs5932806	124975919	c	g	0.98504	0.6705	0.0003	0.6703	0.6709	-0.0098	0.0019	3.984e-07	--
rs56207293	28433276	ca	c	0.792811	0.5802	0.0005	0.5798	0.5808	0.0101	0.002	4e-07	++
rs7883862	131869017	a	g	0.95192	0.5083	0.0005	0.5077	0.5087	-0.0093	0.0018	4.001e-07	--
rs5932768	124947563	a	g	0.997072	0.6767	0.0003	0.6765	0.6771	-0.0098	0.0019	4.011e-07	--
rs5932782	124958389	a	g	0.99799	0.3232	0.0003	0.3229	0.3234	0.0098	0.0019	4.034e-07	++
rs146665971	124945949	a	g	0.997059	0.6767	0.0003	0.6765	0.6771	-0.0098	0.0019	4.045e-07	--
rs5932791	124959111	t	c	0.998086	0.3232	0.0003	0.3229	0.3234	0.0098	0.0019	4.094e-07	++
rs5932790	124959039	a	g	0.998055	0.6768	0.0003	0.6766	0.6771	-0.0098	0.0019	4.108e-07	--
rs146706325	124948050	a	g	0.998011	0.6768	0.0003	0.6766	0.6771	-0.0098	0.0019	4.114e-07	--
rs5932779	124957269	t	c	0.998079	0.6768	0.0003	0.6766	0.6771	-0.0098	0.0019	4.114e-07	--
rs28664138	124972371	a	g	0.998088	0.6768	0.0003	0.6766	0.6772	-0.0098	0.0019	4.125e-07	--
X:131863863_TC_T	131863863	t	tc	0.914895	0.489	0.0007	0.4885	0.4898	0.0095	0.0019	4.127e-07	++
rs5932792	124959288	a	g	0.997997	0.3232	0.0003	0.3229	0.3234	0.0098	0.0019	4.139e-07	++
rs138357413	124966339	t	g	0.998032	0.6768	0.0003	0.6766	0.6771	-0.0098	0.0019	4.168e-07	--
rs775190875	28460412	ca	c	0.964597	0.6497	0.0001	0.6495	0.6498	0.0097	0.0019	4.206e-07	++
rs6628359	28507401	t	c	0.986549	0.274	0.0003	0.2736	0.2742	-0.0103	0.002	4.212e-07	--
X:131856912_CA_C	131856912	ca	c	0.900876	0.5071	0.0008	0.5061	0.5077	-0.0095	0.0019	4.275e-07	--
rs146002457	124947214	a	g	0.997862	0.3233	0.0003	0.3229	0.3235	0.0098	0.0019	4.296e-07	++
rs1882292	28510191	a	g	0.986963	0.726	0.0003	0.7258	0.7263	0.0103	0.002	4.316e-07	++
X:124980843_CTTTA_C	124980843	cttta	c	0.989862	0.6785	0.0003	0.6783	0.6788	-0.0099	0.002	4.435e-07	--
rs200849784	124976857	c	g	0.993319	0.6791	0.0002	0.6789	0.6794	-0.0098	0.0019	4.47e-07	--
rs28605182	124943740	t	c	0.996033	0.6766	0.0003	0.6764	0.6769	-0.0098	0.0019	4.522e-07	--
rs139211227	124978598	t	c	0.990743	0.6787	0.0003	0.6785	0.6791	-0.0098	0.0019	4.526e-07	--
rs17391	131910697	a	g	0.950818	0.4956	0.0004	0.4951	0.4959	-0.0093	0.0018	4.558e-07	--
rs112402999	124943794	a	c	0.996191	0.3234	0.0003	0.323	0.3236	0.0098	0.0019	4.572e-07	++
X:28526010_CA_C	28526010	ca	c	0.997139	0.2656	0.0003	0.2652	0.2659	-0.0104	0.0021	4.632e-07	--
rs5932762	124942286	t	g	0.99449	0.3232	0.0003	0.3228	0.3234	0.0098	0.0019	4.655e-07	++
rs28429300	124943373	a	g	0.997842	0.6769	0.0002	0.6767	0.6772	-0.0098	0.0019	4.68e-07	--
rs147248546	124945158	t	c	0.996765	0.3232	0.0003	0.3229	0.3234	0.0098	0.0019	4.682e-07	++
rs28637740	124943534	a	g	0.997863	0.6768	0.0003	0.6766	0.6772	-0.0098	0.0019	4.696e-07	--
X:28462244_CTGTATGTATGTAAA_C	28462244	ctgtatgtatgtaaa	c	0.925696	0.3626	0.0001	0.3625	0.3628	-0.0098	0.0019	4.753e-07	--
rs5943505	28511072	t	c	0.987135	0.2734	0.0003	0.273	0.2737	-0.0103	0.002	4.786e-07	--
X:28529601_CA_C	28529601	ca	c	0.997556	0.2649	0.0004	0.2645	0.2652	-0.0104	0.0021	4.787e-07	--
rs5932763	124942433	t	c	0.997941	0.6769	0.0003	0.6767	0.6772	-0.0098	0.0019	4.79e-07	--
rs57430094	124973257	t	c	0.988617	0.3252	0.0002	0.3249	0.3254	0.0098	0.0019	4.838e-07	++
rs11447950	28537638	t	ta	0.99227	0.264	0.0004	0.2635	0.2643	-0.0104	0.0021	4.992e-07	--
X:124983984_ATT_A	124983984	a	att	0.9924	0.3231	0.0002	0.3228	0.3233	0.0098	0.0019	5.271e-07	++
rs4462057	131852491	a	g	0.952192	0.4917	0.0005	0.4913	0.4924	0.0092	0.0018	5.356e-07	++
rs2315524	131852683	a	t	0.95221	0.5083	0.0005	0.5076	0.5087	-0.0092	0.0018	5.36e-07	--
rs5977738	131853035	c	g	0.95221	0.4917	0.0005	0.4913	0.4924	0.0092	0.0018	5.36e-07	++
rs754059388	131830794	g	gc	1	0.4915	0.0004	0.4913	0.492	0.0091	0.0018	5.37e-07	++
rs6630667	28433056	a	g	0.948594	0.7477	0.0002	0.7475	0.748	0.0106	0.0021	5.407e-07	++
rs748336265	28450332	t	ta	0.974575	0.3421	0.0002	0.342	0.3423	-0.0097	0.0019	5.531e-07	--
rs3861340	28449714	c	g	0.992864	0.3398	0.0001	0.3397	0.3399	-0.0096	0.0019	5.628e-07	--
rs3861339	28448577	a	t	0.993215	0.3402	0.0001	0.3401	0.3404	-0.0096	0.0019	5.924e-07	--
rs7881124	131894744	a	g	0.949374	0.4951	0.0003	0.4946	0.4953	-0.0092	0.0018	5.93e-07	--
rs143212632	56197395	a	g	0.903931	0.0347	0.0004	0.0342	0.035	0.0256	0.0051	5.94e-07	++
rs243446	131828690	a	g	0.952214	0.5082	0.0005	0.5076	0.5086	-0.0092	0.0018	6.047e-07	--
rs5985783	28528039	t	c	0.994869	0.7422	0.0001	0.7421	0.7424	0.0104	0.0021	6.252e-07	++
rs6628348	28450627	t	g	0.993624	0.6595	0.0001	0.6594	0.6596	0.0096	0.0019	6.277e-07	++
X:28451869_TA_T	28451869	t	ta	0.991909	0.6595	0.0001	0.6593	0.6596	0.0096	0.0019	6.516e-07	++
rs7882336	28450861	a	g	0.993822	0.6595	0.0001	0.6593	0.6595	0.0095	0.0019	6.52e-07	++
rs764790811	28449894	t	tc	0.990352	0.6599	0.0001	0.6597	0.66	0.0096	0.0019	6.62e-07	++
rs7053215	28453985	t	c	0.995722	0.6594	0.0001	0.6592	0.6595	0.0095	0.0019	6.651e-07	++
rs5985983	28446285	a	c	0.991604	0.3399	0.0002	0.3398	0.3401	-0.0096	0.0019	6.675e-07	--
rs6526763	28448400	t	c	0.99204	0.3401	0.0001	0.34	0.3402	-0.0095	0.0019	6.698e-07	--
rs6628349	28452672	a	g	0.994364	0.6594	0.0001	0.6593	0.6595	0.0095	0.0019	6.71e-07	++
rs4119046	28451975	a	c	0.993984	0.6595	0.0001	0.6593	0.6596	0.0095	0.0019	6.732e-07	++
rs4119045	28451689	t	c	0.9939	0.6595	0.0001	0.6593	0.6596	0.0095	0.0019	6.745e-07	++
rs5943448	28526622	a	g	0.99485	0.7422	0.0001	0.7421	0.7423	0.0103	0.0021	6.757e-07	++
rs3850164	28447572	t	c	0.99223	0.6595	0.0001	0.6593	0.6595	0.0095	0.0019	6.768e-07	++
rs4537471	28519338	t	c	0.990262	0.2722	0.0003	0.2718	0.2724	-0.0102	0.002	6.785e-07	--
rs5985773	28452375	a	t	0.994218	0.3406	0.0001	0.3405	0.3407	-0.0095	0.0019	6.893e-07	--
rs5943450	28530433	t	g	0.995092	0.2578	0.0001	0.2576	0.2579	-0.0103	0.0021	7.012e-07	--
rs5943510	28523111	a	g	0.994188	0.2734	0.0003	0.273	0.2736	-0.0101	0.002	7.112e-07	--
rs7050325	28432052	t	c	0.976602	0.2342	0.0001	0.234	0.2343	-0.0107	0.0022	7.14e-07	--
rs6653559	28452218	t	g	0.994118	0.6594	0.0001	0.6593	0.6595	0.0095	0.0019	7.282e-07	++
rs6526764	28453548	t	g	0.994197	0.6591	0.0001	0.659	0.6592	0.0095	0.0019	7.318e-07	++
rs4119047	28451987	a	g	0.993831	0.3406	0.0001	0.3405	0.3407	-0.0095	0.0019	7.541e-07	--
rs6526762	28448319	a	g	0.992146	0.6598	0.0001	0.6597	0.6599	0.0095	0.0019	7.621e-07	++
rs6526767	28458203	c	g	0.996041	0.3401	0.0001	0.3401	0.3402	-0.0095	0.0019	7.641e-07	--
rs5943633	28441500	a	c	0.987338	0.6592	0.0001	0.6591	0.6593	0.0095	0.0019	7.972e-07	++
rs5985835	28456120	a	g	0.998141	0.3403	0.0001	0.3402	0.3404	-0.0094	0.0019	8.55e-07	--
X:28542802_CAT_C	28542802	cat	c	0.989847	0.2674	0.0004	0.2669	0.2676	-0.0101	0.0021	8.562e-07	--
rs4119049	28457163	a	g	0.997747	0.3402	0.0001	0.3402	0.3403	-0.0094	0.0019	8.593e-07	--
rs6628354	28456419	c	g	0.99798	0.3402	0.0001	0.3402	0.3403	-0.0094	0.0019	8.598e-07	--
rs762270946	116784477	t	c	0.698459	0.9989	0	0.9989	0.999	-0.1505	0.0306	8.659e-07	--
rs4893543	28456738	c	g	0.997631	0.3402	0.0001	0.3402	0.3403	-0.0094	0.0019	8.685e-07	--
rs35182268	28490363	cttc	c	0.944643	0.6596	0.0003	0.6593	0.6599	0.0096	0.002	8.709e-07	++
rs4893542	28456530	a	g	0.998016	0.6598	0.0001	0.6596	0.6598	0.0094	0.0019	8.752e-07	++
rs150608359	55406493	a	c	0.926871	0.0678	0	0.0677	0.0678	0.0182	0.0037	8.888e-07	++
rs4119050	28457210	a	g	0.997736	0.3402	0.0001	0.3402	0.3403	-0.0094	0.0019	8.898e-07	--
rs5985832	28455235	a	c	1	0.3403	0.0001	0.3402	0.3404	-0.0094	0.0019	9.177e-07	--
rs6628352	28455995	a	g	0.997485	0.6597	0.0001	0.6595	0.6598	0.0094	0.0019	9.19e-07	++
rs4893561	28457941	c	g	0.996646	0.3401	0.0001	0.3401	0.3402	-0.0094	0.0019	9.193e-07	--
rs5985784	28536963	t	c	0.988014	0.2655	0.0003	0.2651	0.2657	-0.0101	0.0021	9.29e-07	--
rs5901888	28490362	a	actt	0.946179	0.34	0.0003	0.3398	0.3403	-0.0096	0.002	9.338e-07	--
rs6630676	28456299	a	g	0.997454	0.6598	0.0001	0.6597	0.6599	0.0094	0.0019	9.47e-07	++
rs6526766	28458129	a	g	0.996483	0.6597	0.0001	0.6596	0.6598	0.0094	0.0019	9.668e-07	++
X:131783884_TA_T	131783884	t	ta	0.920964	0.3373	0.0005	0.3369	0.338	0.0097	0.002	9.787e-07	++
rs12557812	28441833	t	c	0.987331	0.6593	0.0001	0.6592	0.6594	0.0094	0.0019	9.793e-07	++
rs12560107	28480931	a	g	0.97303	0.6582	0	0.6582	0.6582	0.0094	0.0019	9.797e-07	++
rs147703313	124708077	a	g	0.974109	0.2047	0.0003	0.2044	0.205	0.0111	0.0023	9.918e-07	++
rs5985834	28455722	a	c	0.998466	0.6597	0.0001	0.6595	0.6597	0.0094	0.0019	9.948e-07	++
rs5943515	28537849	a	g	0.987342	0.7361	0.0003	0.7358	0.7365	0.0101	0.0021	1.016e-06	++
rs5985845	28476885	c	g	0.973471	0.6584	0	0.6584	0.6584	0.0094	0.0019	1.02e-06	++
rs4893546	28537324	a	c	0.98715	0.2639	0.0003	0.2635	0.2641	-0.0101	0.0021	1.021e-06	--
rs6628351	28455952	a	g	0.997264	0.6594	0.0001	0.6593	0.6595	0.0094	0.0019	1.04e-06	++
rs5985844	28476355	a	c	0.973621	0.6584	0	0.6583	0.6584	0.0094	0.0019	1.047e-06	++
rs5985833	28455664	c	g	0.998146	0.3403	0.0001	0.3403	0.3404	-0.0094	0.0019	1.057e-06	--
rs140451948	57215338	a	g	0.948479	0.0362	0.0003	0.0358	0.0364	0.0242	0.0049	1.059e-06	++
X:124965232_AC_A	124965232	a	ac	0.899137	0.2935	0.0004	0.2929	0.2939	0.0101	0.0021	1.072e-06	++
rs138318337	56291380	t	c	0.90551	0.9663	0.0003	0.966	0.9666	-0.0253	0.0052	1.091e-06	--
rs5985863	28546920	t	c	0.985204	0.7318	0.0003	0.7316	0.7322	0.01	0.0021	1.104e-06	++
rs4893564	28512057	t	c	0.989076	0.2679	0.0002	0.2677	0.268	-0.01	0.0021	1.108e-06	--
rs5985846	28481742	a	g	0.971817	0.6586	0	0.6586	0.6586	0.0094	0.0019	1.126e-06	++
rs5943507	28514885	a	g	0.98942	0.2679	0.0002	0.2677	0.268	-0.01	0.0021	1.13e-06	--
rs858622	131778487	a	g	0.989473	0.3071	0.0005	0.3067	0.3077	0.0096	0.002	1.13e-06	++
rs5985777	28474745	a	c	0.971544	0.6584	0	0.6584	0.6584	0.0094	0.0019	1.137e-06	++
rs5985841	28474617	t	c	0.971522	0.6584	0	0.6584	0.6584	0.0094	0.0019	1.137e-06	++
rs3850160	28461651	t	c	0.994334	0.3401	0.0001	0.3401	0.3402	-0.0093	0.0019	1.143e-06	--
rs1921503	28487265	a	c	0.974507	0.3408	0	0.3407	0.3408	-0.0094	0.0019	1.154e-06	--
rs4287103	28511894	t	c	0.989342	0.2679	0.0002	0.2677	0.268	-0.01	0.0021	1.164e-06	--
rs5985851	28501654	t	c	0.972533	0.6577	0.0001	0.6576	0.6578	0.0094	0.0019	1.164e-06	++
rs242913	131750091	t	g	0.988727	0.3073	0.0005	0.3069	0.308	0.0096	0.002	1.168e-06	++
rs860834	131754767	a	t	0.989486	0.3073	0.0005	0.307	0.308	0.0096	0.002	1.174e-06	++
rs5985837	28462034	t	c	0.994114	0.3401	0.0001	0.34	0.3402	-0.0093	0.0019	1.177e-06	--
rs5985775	28460084	a	c	0.995008	0.3403	0.0001	0.3402	0.3405	-0.0093	0.0019	1.183e-06	--
rs243462	131760779	t	c	0.989925	0.3073	0.0005	0.3069	0.3079	0.0096	0.002	1.186e-06	++
rs243452	131755067	a	t	0.989594	0.3073	0.0005	0.3069	0.3079	0.0096	0.002	1.191e-06	++
rs243463	131760865	a	g	0.989604	0.3073	0.0005	0.3069	0.3079	0.0096	0.002	1.192e-06	++
rs243472	131753026	a	g	0.989596	0.3073	0.0005	0.3069	0.3079	0.0096	0.002	1.195e-06	++
rs5985847	28486417	t	c	0.974474	0.3407	0.0001	0.3406	0.3407	-0.0094	0.0019	1.198e-06	--
rs5985778	28487973	a	g	0.974411	0.6592	0	0.6592	0.6592	0.0094	0.0019	1.202e-06	++
rs151774	131750965	a	g	0.98955	0.6927	0.0005	0.692	0.6931	-0.0096	0.002	1.205e-06	--
rs5985853	28507349	a	g	0.985485	0.2679	0.0001	0.2677	0.2681	-0.01	0.0021	1.205e-06	--
rs242914	131751140	a	g	0.989662	0.6927	0.0005	0.692	0.6931	-0.0096	0.002	1.209e-06	--
rs5985785	28541185	a	t	0.988291	0.7346	0.0003	0.7343	0.735	0.01	0.0021	1.216e-06	++
rs1921500	28484386	a	g	0.974434	0.3407	0	0.3407	0.3408	-0.0094	0.0019	1.218e-06	--
rs28718944	124943475	a	c	0.977899	0.3173	0.0002	0.317	0.3175	0.0095	0.002	1.221e-06	++
rs4119053	28459465	t	c	0.995231	0.3403	0.0001	0.3402	0.3404	-0.0093	0.0019	1.221e-06	--
rs151775	131751029	c	g	0.989575	0.6927	0.0005	0.6921	0.6931	-0.0096	0.002	1.222e-06	--
rs1921499	28484238	a	g	0.974539	0.3408	0	0.3407	0.3408	-0.0094	0.0019	1.239e-06	--
rs17218044	124892927	a	g	0.973035	0.7716	0.0003	0.7712	0.7718	-0.0106	0.0022	1.245e-06	--
rs1882291	28510273	a	g	0.986375	0.2679	0.0001	0.2677	0.268	-0.01	0.0021	1.25e-06	--
rs1921498	28482498	a	t	0.975033	0.6591	0	0.6591	0.6591	0.0094	0.0019	1.253e-06	++
rs3997123	28475535	a	g	0.971553	0.3414	0	0.3414	0.3415	-0.0093	0.0019	1.264e-06	--
rs10126891	28490756	t	c	0.973756	0.6589	0	0.6589	0.6589	0.0093	0.0019	1.273e-06	++
rs1005580	131942253	a	g	0.979594	0.504	0.0003	0.5036	0.5042	-0.0088	0.0018	1.274e-06	--
rs6628355	28483772	c	g	0.974795	0.3409	0	0.3409	0.3409	-0.0093	0.0019	1.282e-06	--
rs6419454	148063067	t	c	0.99437	0.7437	0.0004	0.7431	0.744	0.0101	0.0021	1.288e-06	++
rs243449	131774458	c	g	0.989469	0.6927	0.0005	0.6921	0.6931	-0.0096	0.002	1.301e-06	--
rs858620	131770891	a	g	0.989746	0.6927	0.0005	0.692	0.6931	-0.0096	0.002	1.305e-06	--
rs1882290	28513629	c	g	0.988327	0.7336	0.0002	0.7335	0.7338	0.01	0.0021	1.307e-06	++
rs243450	131768071	t	g	0.989739	0.3073	0.0005	0.307	0.308	0.0096	0.002	1.308e-06	++
rs864538	131775704	t	c	0.989672	0.3073	0.0005	0.3069	0.308	0.0096	0.002	1.312e-06	++
rs189646	131764949	a	g	0.989647	0.6927	0.0005	0.692	0.693	-0.0095	0.002	1.315e-06	--
rs4292876	28511213	a	g	0.988015	0.7336	0.0001	0.7335	0.7338	0.01	0.0021	1.318e-06	++
rs1921502	28487232	a	t	0.972594	0.6595	0	0.6595	0.6595	0.0093	0.0019	1.331e-06	++
rs1921505	28488575	a	c	0.974307	0.6591	0	0.6591	0.6592	0.0093	0.0019	1.332e-06	++
rs200928442	28472056	t	c	0.964772	0.6597	0.0002	0.6595	0.6599	0.0094	0.0019	1.334e-06	++
rs55754235	28500885	c	g	0.972929	0.6589	0	0.6588	0.6589	0.0093	0.0019	1.334e-06	++
rs6526774	28507310	a	t	0.984156	0.2664	0.0001	0.2662	0.2665	-0.01	0.0021	1.342e-06	--
rs183103	131768905	t	c	0.991638	0.6925	0.0005	0.6918	0.6928	-0.0095	0.002	1.358e-06	--
rs5943446	28506926	a	g	0.983326	0.2664	0.0001	0.2662	0.2665	-0.01	0.0021	1.367e-06	--
rs6526761	28448178	a	g	0.989755	0.6653	0.0002	0.665	0.6654	0.0093	0.0019	1.369e-06	++
rs5985781	28499317	a	g	0.974049	0.6592	0	0.6591	0.6592	0.0093	0.0019	1.371e-06	++
rs2222856	28510143	t	c	0.985101	0.7336	0.0001	0.7335	0.7338	0.01	0.0021	1.379e-06	++
rs5985866	28555111	t	c	0.987748	0.721	0.0005	0.7207	0.7217	0.0098	0.002	1.388e-06	++
rs770765192	28472769	t	tctga	0.964825	0.66	0.0002	0.6597	0.6601	0.0094	0.0019	1.388e-06	++
rs6630687	28492947	t	c	0.974268	0.3409	0	0.3408	0.3409	-0.0093	0.0019	1.389e-06	--
rs5943504	28511049	a	g	0.985757	0.2664	0.0001	0.2662	0.2665	-0.01	0.0021	1.398e-06	--
rs62592374	28491888	a	g	0.9743	0.6591	0	0.6591	0.6592	0.0093	0.0019	1.403e-06	++
rs17344288	28490862	a	t	0.974269	0.6592	0	0.6591	0.6592	0.0093	0.0019	1.417e-06	++
rs4345742	28518270	t	c	0.989465	0.7336	0.0002	0.7335	0.7338	0.0099	0.0021	1.419e-06	++
rs10126879	28490532	a	g	0.974249	0.3408	0	0.3408	0.3409	-0.0093	0.0019	1.432e-06	--
rs10126884	28490543	a	c	0.974217	0.3408	0	0.3408	0.3409	-0.0093	0.0019	1.432e-06	--
rs2341920	148063147	t	c	0.980271	0.2653	0.0004	0.265	0.2658	-0.01	0.0021	1.433e-06	--
rs4539045	28519331	t	c	0.989754	0.2664	0.0002	0.2662	0.2665	-0.0099	0.0021	1.442e-06	--
rs6628356	28484032	a	g	0.97235	0.3406	0	0.3406	0.3406	-0.0093	0.0019	1.448e-06	--
rs4893544	28521628	t	c	0.990961	0.2661	0.0001	0.2659	0.2662	-0.0099	0.0021	1.468e-06	--
rs5985840	28471010	t	c	0.97494	0.659	0	0.659	0.6591	0.0093	0.0019	1.482e-06	++
rs55704129	28489416	t	g	0.974132	0.6591	0	0.6591	0.6592	0.0093	0.0019	1.491e-06	++
rs6630663	28423472	t	c	0.981063	0.2342	0.0001	0.2341	0.2343	-0.0104	0.0022	1.521e-06	--
X:28456288_AGTGTGTGTGTGTGTGT_A	28456288	a	agtgtgtgtgtgtgtgt	0.994712	0.6659	0.0003	0.6656	0.6661	0.0093	0.0019	1.525e-06	++
rs151765	131747243	c	g	0.985615	0.3163	0.0005	0.3159	0.317	0.0094	0.002	1.526e-06	++
rs5985779	28497256	a	c	0.974101	0.3409	0	0.3408	0.3409	-0.0093	0.0019	1.53e-06	--
rs62592378	28498056	a	g	0.974079	0.6591	0	0.6591	0.6592	0.0093	0.0019	1.53e-06	++
rs1921501	28484869	t	c	0.973531	0.6592	0	0.6592	0.6592	0.0093	0.0019	1.536e-06	++
rs6526772	28494888	a	g	0.97417	0.6591	0	0.6591	0.6591	0.0093	0.0019	1.54e-06	++
rs5901887	28487207	a	aat	0.955346	0.3417	0.0002	0.3415	0.3419	-0.0093	0.0019	1.548e-06	--
rs5985860	28536619	t	c	0.989049	0.7362	0.0003	0.736	0.7367	0.0099	0.0021	1.556e-06	++
rs6526771	28494784	t	g	0.973825	0.6592	0.0001	0.6591	0.6593	0.0093	0.0019	1.56e-06	++
rs5985852	28501709	a	g	0.969724	0.3419	0	0.3419	0.3419	-0.0093	0.0019	1.563e-06	--
rs4893545	28521732	t	c	0.99075	0.734	0.0001	0.7339	0.7342	0.0099	0.0021	1.579e-06	++
rs243465	131781031	t	c	0.984483	0.693	0.0005	0.6923	0.6934	-0.0095	0.002	1.588e-06	--
rs5943447	28516164	c	g	0.988959	0.7337	0.0002	0.7335	0.7339	0.0099	0.0021	1.636e-06	++
rs7059123	131999853	c	g	0.961043	0.4714	0.0002	0.4712	0.4717	0.0088	0.0018	1.64e-06	++
rs7060267	131999832	t	c	0.960946	0.4714	0.0002	0.4712	0.4717	0.0088	0.0018	1.645e-06	++
rs6630678	28463809	a	g	0.983969	0.3399	0	0.3399	0.34	-0.0092	0.0019	1.671e-06	--
rs5936463	148062902	a	g	1	0.2554	0.0004	0.2551	0.256	-0.01	0.0021	1.674e-06	--
rs243467	131804820	a	g	0.910369	0.4813	0.0005	0.4807	0.4817	-0.009	0.0019	1.684e-06	--
rs242911	131742143	c	g	0.975972	0.6569	0.0006	0.6561	0.6574	-0.0092	0.0019	1.692e-06	--
rs4893566	28521676	t	c	0.990389	0.266	0.0001	0.2658	0.2661	-0.0099	0.0021	1.702e-06	--
X:28512731_TA_T	28512731	t	ta	0.985098	0.733	0.0002	0.7329	0.7333	0.0099	0.0021	1.778e-06	++
X:28462466_TCACACACACA_T	28462466	t	tcacacacaca	0.986466	0.666	0.0002	0.6657	0.6662	0.0092	0.0019	1.779e-06	++
rs2341921	148063135	t	c	0.993529	0.2632	0.0005	0.2628	0.2639	-0.0099	0.0021	1.791e-06	--
rs243453	131755111	t	c	0.973303	0.3088	0.0006	0.3083	0.3095	0.0095	0.002	1.817e-06	++
rs10127333	28463186	a	g	0.987876	0.3396	0	0.3396	0.3397	-0.0092	0.0019	1.823e-06	--
rs243442	131787928	a	g	0.979374	0.6928	0.0006	0.692	0.6932	-0.0095	0.002	1.828e-06	--
X:131755610_GA_G	131755610	g	ga	0.974117	0.3091	0.0005	0.3087	0.3098	0.0095	0.002	1.832e-06	++
rs34413368	28506727	t	g	0.972964	0.2649	0.0002	0.2646	0.265	-0.0099	0.0021	1.835e-06	--
rs5936462	148062498	c	g	0.992904	0.2635	0.0005	0.2631	0.2641	-0.0098	0.0021	1.859e-06	--
rs12688573	148062377	a	g	0.992853	0.7364	0.0005	0.7358	0.7368	0.0098	0.0021	1.861e-06	++
rs143125856	57487841	a	g	0.97625	0.964	0.0002	0.9638	0.9642	-0.0234	0.0049	1.884e-06	--
rs4844080	148066431	a	g	0.995038	0.2611	0.0005	0.2608	0.2618	-0.0099	0.0021	1.909e-06	--
rs243441	131787580	a	c	0.980276	0.6929	0.0006	0.6921	0.6933	-0.0094	0.002	1.919e-06	--
rs5985839	28469075	a	g	0.97765	0.3396	0	0.3396	0.3396	-0.0092	0.0019	1.943e-06	--
rs11449340	28506722	ca	c	0.973497	0.735	0.0002	0.7349	0.7353	0.0099	0.0021	2.009e-06	++
rs3900402	28397495	a	c	0.988167	0.785	0.0005	0.7846	0.7856	0.0105	0.0022	2.026e-06	++
rs5985838	28467427	t	c	0.978529	0.3398	0	0.3398	0.3398	-0.0092	0.0019	2.036e-06	--
rs6630679	28464404	t	c	0.981875	0.34	0	0.34	0.34	-0.0091	0.0019	2.139e-06	--
rs6630681	28468750	a	g	0.978362	0.3395	0	0.3395	0.3396	-0.0091	0.0019	2.151e-06	--
rs3866705	28466007	t	c	0.979758	0.3402	0	0.3402	0.3402	-0.0091	0.0019	2.159e-06	--
rs5936464	148062958	a	c	0.993825	0.2622	0.0005	0.2618	0.2628	-0.0098	0.0021	2.161e-06	--
rs5943519	28560629	t	c	0.985745	0.7227	0.0005	0.7223	0.7233	0.0097	0.002	2.202e-06	++
rs3997122	28469772	a	c	0.973758	0.6593	0	0.6593	0.6594	0.0091	0.0019	2.207e-06	++
rs5943520	28560769	t	c	0.995801	0.7245	0.0005	0.7241	0.7252	0.0096	0.002	2.228e-06	++
rs370971458	11095186	a	g	0.197939	0.9957	0.0001	0.9957	0.9958	-0.0996	0.0211	2.252e-06	--
X:28472050_TACAC_T	28472050	t	tacac	0.964368	0.6593	0.0002	0.6591	0.6595	0.0092	0.0019	2.252e-06	++
rs6628365	28561146	t	c	0.996344	0.7244	0.0005	0.724	0.7251	0.0096	0.002	2.284e-06	++
rs5985789	28561259	t	c	0.996426	0.7244	0.0005	0.724	0.7251	0.0096	0.002	2.286e-06	++
rs5977761	131947668	t	g	0.984163	0.4978	0.0002	0.4976	0.4981	0.0086	0.0018	2.292e-06	++
X:28518631_CT_C	28518631	ct	c	0.979462	0.2648	0.0002	0.2645	0.265	-0.0098	0.0021	2.313e-06	--
rs2341919	148063149	a	c	0.960907	0.7292	0.0005	0.7285	0.7296	0.0098	0.0021	2.338e-06	++
rs2106775	28465052	t	c	0.979783	0.66	0	0.66	0.66	0.0091	0.0019	2.363e-06	++
rs3997121	28469815	t	c	0.973737	0.3406	0	0.3406	0.3406	-0.0091	0.0019	2.388e-06	--
rs758439	148064903	a	g	0.993297	0.7364	0.0006	0.7357	0.7369	0.0097	0.0021	2.42e-06	++
rs3850162	28433237	t	c	0.954948	0.6719	0.0008	0.6713	0.6729	0.0092	0.002	2.463e-06	++
rs4243377	28545271	a	g	0.985493	0.7339	0.0003	0.7336	0.7342	0.0097	0.0021	2.508e-06	++
rs6653803	28499658	t	c	0.971231	0.6653	0.0001	0.6651	0.6654	0.0091	0.0019	2.542e-06	++
rs1921506	28489864	a	g	0.971472	0.6653	0.0001	0.6651	0.6654	0.0091	0.0019	2.564e-06	++
rs5943502	28500924	t	c	0.970507	0.3353	0.0001	0.3352	0.3355	-0.0091	0.0019	2.579e-06	--
rs5943445	28501174	a	g	0.971262	0.3354	0.0001	0.3353	0.3356	-0.0091	0.0019	2.612e-06	--
rs5985850	28499172	a	g	0.971025	0.3347	0.0001	0.3346	0.3349	-0.0091	0.0019	2.618e-06	--
rs5943501	28500256	a	g	0.970802	0.3348	0.0002	0.3347	0.335	-0.0091	0.0019	2.648e-06	--
rs7884330	131965664	a	g	0.992363	0.5156	0.0002	0.5153	0.5157	-0.0085	0.0018	2.66e-06	--
rs111607960	28478478	a	g	0.95969	0.3343	0.0002	0.3341	0.3346	-0.0091	0.0019	2.682e-06	--
rs113049036	133537949	a	g	0.980965	0.4617	0.0001	0.4615	0.4617	-0.0086	0.0018	2.702e-06	--
X:26620876_GTCTC_G	26620876	g	gtctc	0.916093	0.0788	0.0002	0.0786	0.079	-0.0163	0.0035	2.712e-06	--
rs5933210	131973351	t	c	0.991662	0.4851	0.0002	0.4849	0.4854	0.0085	0.0018	2.738e-06	++
rs6654653	131962506	a	g	0.991551	0.5132	0.0001	0.5131	0.5133	-0.0085	0.0018	2.744e-06	--
rs5943521	28563420	a	t	0.993637	0.7247	0.0005	0.7243	0.7254	0.0096	0.002	2.747e-06	++
X:116793863_GTTAA_G	116793863	g	gttaa	0.606157	0.0018	0	0.0018	0.0018	0.1166	0.0249	2.797e-06	++
rs146108160	28383269	t	c	0.965944	0.2469	0.0002	0.2466	0.2471	-0.01	0.0021	2.833e-06	--
rs5985849	28496371	a	g	0.971136	0.6652	0.0002	0.665	0.6653	0.0091	0.0019	2.837e-06	++
rs4893562	28495874	a	g	0.970551	0.6649	0.0001	0.6647	0.665	0.0091	0.0019	2.841e-06	++
rs6630688	28494516	a	t	0.971264	0.6652	0.0001	0.665	0.6653	0.0091	0.0019	2.849e-06	++
X:28562793_GCACA_G	28562793	g	gcaca	0.987248	0.727	0.0004	0.7268	0.7275	0.0096	0.002	2.855e-06	++
rs5985788	28560534	a	g	0.996432	0.2754	0.0005	0.2747	0.2758	-0.0095	0.002	2.878e-06	--
rs5943517	28555693	a	g	0.990301	0.722	0.0004	0.7216	0.7225	0.0095	0.002	3.046e-06	++
X:131971360_CGTGT_C	131971360	cgtgt	c	0.986658	0.5162	0.0003	0.5158	0.5165	-0.0085	0.0018	3.058e-06	--
rs201821236	133621425	ct	c	0.910714	0.0917	0.0006	0.0913	0.0925	-0.0151	0.0032	3.146e-06	--
rs7049475	26654410	a	g	0.98724	0.933	0.0001	0.9328	0.9331	0.017	0.0036	3.181e-06	++
rs5943451	28532193	a	g	0.988155	0.2578	0.0001	0.2576	0.2579	-0.0097	0.0021	3.194e-06	--
rs4893547	28537331	t	c	0.98756	0.7422	0.0002	0.7421	0.7424	0.0097	0.0021	3.196e-06	++
rs4893569	28534699	c	g	0.987978	0.2578	0.0001	0.2576	0.2579	-0.0097	0.0021	3.202e-06	--
rs5985787	28560344	t	c	0.997002	0.274	0.0005	0.2733	0.2744	-0.0095	0.002	3.202e-06	--
rs5977798	132131090	a	g	0.993607	0.4892	0.0001	0.4891	0.4892	-0.0085	0.0018	3.209e-06	--
rs4128848	28533250	t	c	0.988106	0.2578	0.0001	0.2576	0.2579	-0.0097	0.0021	3.213e-06	--
rs4295820	28545812	a	t	0.980831	0.2231	0.0002	0.2228	0.2233	-0.0102	0.0022	3.22e-06	--
rs184201633	133479418	t	g	0.977675	0.9015	0.0006	0.9008	0.9019	0.0143	0.0031	3.236e-06	++
rs5985869	28562888	t	g	0.995795	0.726	0.0005	0.7256	0.7266	0.0095	0.002	3.277e-06	++
rs202073847	131973476	cagaa	c	0.99316	0.4803	0.0002	0.4801	0.4807	0.0085	0.0018	3.315e-06	++
rs5985867	28560121	c	g	0.992969	0.2785	0.0005	0.2779	0.2789	-0.0094	0.002	3.318e-06	--
rs12007793	26653177	a	g	0.987382	0.933	0.0001	0.9328	0.9331	0.0169	0.0036	3.371e-06	++
rs5933209	131971716	a	g	0.996415	0.48	0.0002	0.4798	0.4803	0.0085	0.0018	3.377e-06	++
rs5933211	131973945	a	g	0.997229	0.5201	0.0002	0.5198	0.5202	-0.0084	0.0018	3.442e-06	--
rs771569207	28388156	a	aaca	0.976534	0.2377	0.0001	0.2376	0.2378	-0.01	0.0021	3.463e-06	--
X:131747407_GGT_G	131747407	g	ggt	0.953761	0.3206	0.0006	0.3202	0.3214	0.0092	0.002	3.492e-06	++
rs7065108	26650388	a	g	0.987651	0.933	0.0001	0.9328	0.9331	0.0169	0.0036	3.546e-06	++
rs4844078	148066042	a	g	1	0.7381	0.0005	0.7374	0.7385	0.0096	0.0021	3.579e-06	++
rs5920419	144117253	a	g	0.978048	0.5543	0.0012	0.5528	0.5553	0.0085	0.0018	3.708e-06	++
rs6628344	28378064	a	t	0.999706	0.7615	0.0001	0.7614	0.7617	0.0099	0.0021	3.745e-06	++
rs755238712	28380201	ct	c	0.999218	0.2384	0.0001	0.2382	0.2385	-0.0099	0.0021	3.752e-06	--
rs6638237	133583853	t	g	0.97232	0.0975	0.0007	0.097	0.0984	-0.0143	0.0031	3.769e-06	--
rs5919792	144117229	c	g	0.978131	0.5545	0.0012	0.5529	0.5555	0.0085	0.0018	3.773e-06	++
rs28785001	132016545	c	g	0.938815	0.5384	0.0002	0.5381	0.5385	-0.0086	0.0019	3.783e-06	--
rs28792392	132016534	c	g	0.938946	0.4616	0.0002	0.4615	0.4619	0.0086	0.0019	3.784e-06	++
rs6634988	133583283	a	c	0.972475	0.9023	0.0007	0.9014	0.9028	0.0142	0.0031	3.819e-06	++
rs12689866	133585561	a	g	0.972199	0.0975	0.0007	0.097	0.0984	-0.0143	0.0031	3.835e-06	--
rs6638236	133583658	a	t	0.972269	0.0971	0.0007	0.0965	0.0979	-0.0143	0.0031	3.835e-06	--
rs6634976	133528186	t	c	0.988866	0.0976	0.0007	0.097	0.0984	-0.0142	0.0031	3.838e-06	--
rs6638224	133534702	c	g	0.988898	0.9024	0.0007	0.9016	0.903	0.0142	0.0031	3.838e-06	++
rs113961561	133582598	t	c	0.971486	0.9025	0.0007	0.9016	0.903	0.0142	0.0031	3.84e-06	++
rs143831790	28388153	t	tacca	0.990347	0.239	0.0002	0.2388	0.2391	-0.0099	0.0021	3.844e-06	--
rs112649355	132016957	t	c	0.974618	0.4757	0.0002	0.4755	0.4759	0.0085	0.0018	3.894e-06	++
rs200484171	132016954	a	g	0.974618	0.4757	0.0002	0.4755	0.4759	0.0085	0.0018	3.894e-06	++
rs201613416	132016955	t	c	0.97453	0.5243	0.0002	0.5241	0.5245	-0.0085	0.0018	3.895e-06	--
rs34521895	28563177	caa	c	0.944697	0.7045	0.0005	0.7041	0.7051	0.0094	0.002	3.913e-06	++
rs75209545	133539715	a	g	0.987882	0.0977	0.0007	0.0971	0.0985	-0.0142	0.0031	3.93e-06	--
rs34779005	133375541	t	c	0.976641	0.8935	0.0005	0.8928	0.8938	0.0137	0.003	3.939e-06	++
rs2341922	148057201	a	g	0.981604	0.7365	0.0006	0.7358	0.7369	0.0096	0.0021	3.943e-06	++
rs6634983	133556190	c	g	0.988736	0.9024	0.0007	0.9016	0.903	0.0142	0.0031	3.961e-06	++
rs5936461	148056576	a	g	0.990583	0.2555	0.0004	0.2552	0.256	-0.0096	0.0021	3.963e-06	--
rs5975360	132018748	a	g	0.99819	0.4891	0.0002	0.4889	0.4893	0.0084	0.0018	3.97e-06	++
rs6638027	131967168	a	t	0.993877	0.5199	0.0003	0.5196	0.5201	-0.0084	0.0018	3.97e-06	--
rs10521778	133552501	a	g	0.989155	0.9024	0.0007	0.9016	0.9029	0.0141	0.0031	3.979e-06	++
rs6638205	133484414	t	c	0.985023	0.0978	0.0005	0.0973	0.0985	-0.0141	0.0031	4.014e-06	--
rs5977765	131965344	a	c	0.99386	0.4801	0.0003	0.4799	0.4804	0.0084	0.0018	4.016e-06	++
rs58090462	133481888	t	c	0.983942	0.0978	0.0005	0.0973	0.0985	-0.0141	0.0031	4.03e-06	--
rs6634982	133555983	a	c	0.989084	0.0976	0.0007	0.097	0.0984	-0.0141	0.0031	4.032e-06	--
rs78755091	133485290	a	g	0.985078	0.0978	0.0005	0.0973	0.0985	-0.0141	0.0031	4.039e-06	--
rs6634972	133486154	c	g	0.984229	0.9022	0.0005	0.9015	0.9027	0.0141	0.0031	4.045e-06	++
rs2108983	148055430	a	g	0.98657	0.7369	0.0005	0.7363	0.7373	0.0095	0.0021	4.052e-06	++
rs749430402	131973106	caa	c	0.984714	0.4783	0.0002	0.4781	0.4786	0.0084	0.0018	4.06e-06	++
rs7065851	131963510	a	c	0.993722	0.5199	0.0003	0.5196	0.5201	-0.0084	0.0018	4.063e-06	--
rs113830075	133491745	t	c	0.985243	0.9022	0.0005	0.9015	0.9027	0.0141	0.0031	4.064e-06	++
rs6634979	133544701	a	g	0.98911	0.9024	0.0007	0.9016	0.9029	0.0141	0.0031	4.064e-06	++
rs6628345	28378212	t	c	1	0.7615	0.0001	0.7614	0.7617	0.0098	0.0021	4.067e-06	++
rs72623706	26648844	c	g	0.987003	0.9332	0.0001	0.933	0.9333	0.0168	0.0036	4.07e-06	++
rs6638206	133488201	c	g	0.98451	0.0978	0.0005	0.0973	0.0985	-0.0141	0.0031	4.074e-06	--
X:132017115_CT_C	132017115	ct	c	0.977877	0.52	0.0002	0.5198	0.5201	-0.0084	0.0018	4.122e-06	--
rs6638235	133582078	t	c	0.97172	0.9023	0.0007	0.9014	0.9028	0.0142	0.0031	4.138e-06	++
rs5933222	131992667	a	g	0.997495	0.5117	0.0002	0.5114	0.5119	-0.0084	0.0018	4.165e-06	--
rs148464540	56492197	t	c	0.91	0.042	0.0001	0.0419	0.042	0.0215	0.0047	4.168e-06	++
rs12858442	144116176	a	g	0.980215	0.5547	0.0012	0.5532	0.5556	0.0085	0.0018	4.174e-06	++
rs59386248	138544420	t	c	0.994748	0.8023	0	0.8023	0.8023	-0.0105	0.0023	4.179e-06	--
rs56102120	131991784	t	c	0.997816	0.4883	0.0002	0.4881	0.4886	0.0084	0.0018	4.185e-06	++
rs6638234	133582038	t	c	0.971681	0.9023	0.0007	0.9014	0.9028	0.0142	0.0031	4.195e-06	++
rs6634971	133483058	t	c	0.983678	0.9023	0.0006	0.9016	0.9028	0.0141	0.0031	4.213e-06	++
rs777107689	54923938	t	g	0.527236	0.9987	0	0.9987	0.9988	0.1427	0.031	4.214e-06	++
rs397896670	28316028	t	c	0.896567	0.6842	0.0002	0.684	0.6844	0.0093	0.002	4.227e-06	++
X:28316023_CT_C	28316023	ct	c	0.896567	0.6842	0.0002	0.684	0.6844	0.0093	0.002	4.227e-06	++
rs5926576	28313382	a	g	0.986672	0.7458	0	0.7458	0.7459	0.0096	0.0021	4.256e-06	++
rs5985933	28409743	t	g	0.990133	0.7604	0.0002	0.7602	0.7606	0.0098	0.0021	4.298e-06	++
rs190283804	48207954	c	g	0.263299	0.0001	0	0.0001	0.0001	1.3489	0.2935	4.309e-06	++
rs12688046	133488500	t	c	0.984917	0.0978	0.0005	0.0973	0.0985	-0.0141	0.0031	4.327e-06	--
rs1540301	131980481	t	c	0.997783	0.4883	0.0003	0.4881	0.4886	0.0083	0.0018	4.341e-06	++
rs7892161	132024504	t	c	0.997418	0.4888	0.0002	0.4886	0.4891	0.0083	0.0018	4.349e-06	++
rs113479281	28456315	a	g	0.861185	0.5989	0.0002	0.5987	0.5991	0.0089	0.0019	4.395e-06	++
rs5985868	28561647	t	c	1	0.7257	0.0002	0.7255	0.726	0.0094	0.002	4.431e-06	++
X:132138700_CAAAAAA_C	132138700	caaaaaa	c	0.970041	0.4848	0.0002	0.4845	0.485	-0.0084	0.0018	4.477e-06	--
X:132113501_GGT_G	132113501	g	ggt	0.891373	0.484	0.0003	0.4838	0.4844	0.0086	0.0019	4.501e-06	++
rs12688384	133573538	a	g	0.97149	0.9023	0.0006	0.9014	0.9028	0.0141	0.0031	4.563e-06	++
rs5933216	131981553	t	c	0.997359	0.5117	0.0002	0.5114	0.5119	-0.0083	0.0018	4.581e-06	--
rs5933214	131979595	t	c	0.997868	0.5117	0.0002	0.5113	0.5119	-0.0083	0.0018	4.582e-06	--
rs6638219	133523193	t	c	0.987633	0.0971	0.0007	0.0966	0.098	-0.0141	0.0031	4.591e-06	--
rs5930581	131981811	t	c	0.997195	0.5116	0.0002	0.5113	0.5118	-0.0083	0.0018	4.595e-06	--
rs782424293	119448999	t	g	0.244309	0.9999	0	0.9999	0.9999	-0.6414	0.14	4.616e-06	--
rs6634981	133547279	a	c	0.988399	0.9029	0.0007	0.902	0.9034	0.0141	0.0031	4.746e-06	++
rs181446465	133554370	a	g	0.988095	0.9029	0.0007	0.902	0.9034	0.0141	0.0031	4.763e-06	++
rs78646715	133515243	t	c	0.986949	0.0971	0.0007	0.0966	0.0979	-0.0141	0.0031	4.77e-06	--
rs17277994	133578830	a	g	0.972019	0.9027	0.0007	0.9019	0.9033	0.0141	0.0031	4.84e-06	++
rs6638203	133482214	a	g	0.984403	0.0973	0.0005	0.0969	0.098	-0.0141	0.0031	4.848e-06	--
rs6638207	133488710	a	t	0.984182	0.9027	0.0005	0.902	0.9031	0.0141	0.0031	4.89e-06	++
rs7053673	132098970	a	c	0.995465	0.4872	0.0003	0.4869	0.4876	0.0083	0.0018	4.906e-06	++
rs5920417	144112833	a	g	0.981014	0.4592	0.0006	0.4587	0.4599	-0.0084	0.0018	4.92e-06	--
rs6638228	133555002	a	g	0.987613	0.9029	0.0007	0.902	0.9034	0.014	0.0031	4.928e-06	++
rs2227063	132104169	t	g	0.995445	0.5128	0.0003	0.5124	0.5131	-0.0083	0.0018	4.944e-06	--
rs4893586	28391244	t	c	0.997079	0.7614	0.0002	0.7613	0.7616	0.0097	0.0021	4.95e-06	++
rs5981806	72320473	t	c	0.992938	0.2517	0.0007	0.2512	0.2526	0.0096	0.0021	4.965e-06	++
rs771732928	6039359	ca	c	0.981375	0.4869	0.0018	0.4845	0.4883	0.0083	0.0018	4.982e-06	++
rs4466574	72306949	a	g	0.99226	0.7485	0.0005	0.7478	0.749	-0.0096	0.0021	4.991e-06	--
rs12688695	133401876	t	c	0.984374	0.0981	0.0005	0.0976	0.0988	-0.014	0.0031	5.002e-06	--
rs1558146	26655473	a	t	0.988229	0.9332	0.0001	0.9331	0.9333	0.0166	0.0036	5.042e-06	++
rs1558145	26655736	t	c	0.988621	0.0668	0.0001	0.0667	0.067	-0.0166	0.0036	5.081e-06	--
rs57066725	132014581	a	g	1	0.4847	0.0003	0.4845	0.4851	0.0083	0.0018	5.142e-06	++
rs5944556	26654063	t	c	0.98881	0.0668	0.0001	0.0667	0.0669	-0.0166	0.0036	5.148e-06	--
rs374283844	133555843	t	taa	0.96788	0.9019	0.0006	0.9011	0.9024	0.0141	0.0031	5.153e-06	++
rs58479760	132065942	a	c	0.995932	0.5112	0.0002	0.5109	0.5114	-0.0083	0.0018	5.197e-06	--
rs5971167	28329788	a	t	0.988063	0.7445	0.0001	0.7445	0.7446	0.0095	0.0021	5.205e-06	++
rs917369	26651224	a	t	0.989442	0.9332	0.0001	0.933	0.9333	0.0166	0.0036	5.211e-06	++
rs4829987	138543535	t	c	0.9933	0.8021	0	0.8021	0.8022	-0.0104	0.0023	5.246e-06	--
rs5977786	132062674	a	g	0.996667	0.5112	0.0002	0.5109	0.5114	-0.0083	0.0018	5.285e-06	--
rs11096351	132040401	a	g	0.9968	0.4888	0.0002	0.4886	0.4891	0.0083	0.0018	5.292e-06	++
rs59700112	133542600	g	gt	0.978536	0.9024	0.0007	0.9015	0.9029	0.014	0.0031	5.325e-06	++
rs12007386	56868104	t	c	0.991652	0.207	0.0009	0.2063	0.2081	-0.0102	0.0022	5.327e-06	--
rs5933237	132066160	a	g	0.996375	0.5112	0.0002	0.5109	0.5114	-0.0083	0.0018	5.352e-06	--
rs2227084	132074183	a	g	0.995737	0.4889	0.0003	0.4887	0.4892	0.0083	0.0018	5.383e-06	++
rs5971329	28329860	t	c	0.988059	0.7445	0.0001	0.7445	0.7446	0.0095	0.0021	5.385e-06	++
rs5975364	132072978	t	c	0.99555	0.5111	0.0002	0.5108	0.5113	-0.0083	0.0018	5.41e-06	--
rs55787875	138544955	t	g	0.995465	0.8032	0	0.8031	0.8032	-0.0104	0.0023	5.507e-06	--
X:133518664_CTTCTTTCTTTCT_C	133518664	cttctttctttct	c	0.986463	0.4566	0	0.4566	0.4566	-0.0083	0.0018	5.509e-06	--
rs111362894	132000325	a	g	0.997507	0.5114	0.0003	0.511	0.5116	-0.0083	0.0018	5.514e-06	--
rs7889395	132079855	a	g	0.996004	0.4888	0.0003	0.4886	0.4892	0.0083	0.0018	5.515e-06	++
rs4830254	132084112	a	g	0.996005	0.4888	0.0003	0.4886	0.4892	0.0083	0.0018	5.521e-06	++
X:132049922_AT_A	132049922	a	at	0.994672	0.4893	0.0003	0.4891	0.4897	0.0083	0.0018	5.53e-06	++
rs77858037	28381534	a	g	0.995761	0.7592	0.0001	0.7591	0.7593	0.0097	0.0021	5.584e-06	++
rs873482	133564791	a	g	0.974747	0.0969	0.0006	0.0964	0.0977	-0.014	0.0031	5.6e-06	--
rs5936238	148051849	a	g	0.97452	0.735	0.0005	0.7343	0.7354	0.0094	0.0021	5.613e-06	++
rs12839560	148052511	a	g	0.984243	0.2626	0.0005	0.2622	0.2632	-0.0094	0.0021	5.626e-06	--
rs2190773	26658869	a	g	0.987125	0.0674	0.0001	0.0673	0.0675	-0.0165	0.0036	5.639e-06	--
rs5936239	148056291	a	g	0.983581	0.2666	0.0006	0.2661	0.2674	-0.0094	0.0021	5.64e-06	--
rs180861433	26646597	a	g	0.988642	0.0668	0.0001	0.0667	0.0669	-0.0165	0.0036	5.667e-06	--
X:133531144_AT_A	133531144	a	at	0.98023	0.0974	0.0007	0.0969	0.0983	-0.014	0.0031	5.669e-06	--
rs5944552	26649261	a	g	0.988962	0.9332	0.0001	0.9331	0.9333	0.0165	0.0036	5.677e-06	++
rs5933241	132077772	c	g	0.990617	0.5201	0.0002	0.5199	0.5202	-0.0083	0.0018	5.678e-06	--
rs5933229	132011691	t	g	0.999336	0.4846	0.0002	0.4845	0.4849	0.0082	0.0018	5.776e-06	++
rs2108982	148055378	a	g	0.982801	0.7333	0.0006	0.7325	0.7338	0.0093	0.0021	5.811e-06	++
rs5943516	28538250	a	c	0.985436	0.7394	0.0002	0.7393	0.7396	0.0094	0.0021	5.815e-06	++
rs6638202	133475008	a	g	0.983795	0.9021	0.0005	0.9013	0.9025	0.0139	0.0031	5.82e-06	++
rs77896103	133565421	c	g	0.975187	0.0971	0.0006	0.0966	0.0979	-0.014	0.0031	5.869e-06	--
rs80136848	133365151	a	g	0.984115	0.9019	0.0005	0.9012	0.9023	0.0139	0.0031	5.872e-06	++
rs2227083	132008943	c	g	0.999683	0.4847	0.0002	0.4845	0.485	0.0082	0.0018	5.917e-06	++
rs996457	132008946	c	g	0.999678	0.5153	0.0002	0.515	0.5155	-0.0082	0.0018	5.918e-06	--
rs671302	137212882	t	c	0.767094	0.2664	0.0005	0.2658	0.2668	-0.0101	0.0022	5.96e-06	--
rs111520127	131984759	t	tacacacac	0.972403	0.5246	0.0003	0.5241	0.5248	-0.0083	0.0018	6.004e-06	--
rs5985786	28554477	a	g	0.985327	0.7286	0.0003	0.7284	0.729	0.0093	0.0021	6.008e-06	++
rs5943514	28536193	c	g	0.985721	0.7396	0.0001	0.7395	0.7398	0.0094	0.0021	6.022e-06	++
rs199695107	132013478	ct	c	0.999279	0.5153	0.0003	0.515	0.5155	-0.0082	0.0018	6.061e-06	--
rs5914096	57419809	a	g	0.97419	0.1343	0.0015	0.1332	0.1362	-0.0121	0.0027	6.063e-06	--
rs58279879	148054586	c	g	0.977363	0.7367	0.0005	0.7361	0.7371	0.0094	0.0021	6.127e-06	++
rs2798778	132177168	a	c	0.996706	0.4888	0.0002	0.4885	0.489	-0.0082	0.0018	6.149e-06	--
X:132110630_CA_C	132110630	ca	c	0.986727	0.5227	0.0003	0.5223	0.5229	-0.0082	0.0018	6.265e-06	--
rs771846080	69063592	c	g	0.944438	0.0001	0	0.0001	0.0001	0.419	0.0928	6.275e-06	++
rs10449086	132015284	a	g	0.999883	0.5153	0.0003	0.515	0.5155	-0.0082	0.0018	6.294e-06	--
rs10442500	132016837	t	g	0.999888	0.5153	0.0003	0.515	0.5155	-0.0082	0.0018	6.308e-06	--
rs12392625	132014804	c	g	0.9999	0.5153	0.0003	0.515	0.5155	-0.0082	0.0018	6.308e-06	--
rs5977772	132015749	a	t	0.9999	0.4847	0.0003	0.4845	0.485	0.0082	0.0018	6.308e-06	++
rs5977801	132140495	c	g	0.995247	0.4931	0.0002	0.4929	0.4932	-0.0082	0.0018	6.335e-06	--
rs5933257	132140791	a	c	0.995217	0.5069	0.0002	0.5068	0.5071	0.0082	0.0018	6.34e-06	++
rs5933230	132013991	t	c	0.999755	0.4847	0.0002	0.4845	0.485	0.0082	0.0018	6.387e-06	++
rs4606229	72290288	t	c	0.998483	0.2532	0.0003	0.253	0.2537	0.0094	0.0021	6.472e-06	++
rs5933256	132139071	a	c	0.994913	0.4931	0.0002	0.4928	0.4932	-0.0082	0.0018	6.509e-06	--
rs5977802	132145237	t	c	0.992704	0.4846	0	0.4846	0.4847	-0.0082	0.0018	6.536e-06	--
rs5003655	133398560	t	c	0.984145	0.0979	0.0005	0.0975	0.0986	-0.0138	0.0031	6.567e-06	--
rs2858463	132169605	a	g	0.996814	0.5112	0.0002	0.511	0.5115	0.0082	0.0018	6.58e-06	++
rs34533175	132130705	a	at	0.993876	0.5127	0.0003	0.5123	0.5129	-0.0082	0.0018	6.599e-06	--
rs4582712	72288607	c	g	0.998916	0.2534	0.0004	0.2531	0.2538	0.0094	0.0021	6.607e-06	++
rs5937309	72286111	a	g	1	0.7467	0.0004	0.7462	0.747	-0.0094	0.0021	6.654e-06	--
rs181732357	26704466	t	c	0.972185	0.9331	0.0001	0.933	0.9332	0.0165	0.0037	6.658e-06	++
rs5937908	72285015	a	g	0.999752	0.2533	0.0003	0.253	0.2537	0.0094	0.0021	6.668e-06	++
rs5943955	26704647	t	c	0.972756	0.9332	0.0001	0.933	0.9333	0.0165	0.0037	6.671e-06	++
rs5981707	72289094	a	g	0.998848	0.2534	0.0004	0.2531	0.2538	0.0094	0.0021	6.677e-06	++
rs5977775	132022987	a	t	0.999591	0.5155	0.0003	0.5152	0.5157	-0.0082	0.0018	6.731e-06	--
rs762139684	133580263	t	ta	0.944328	0.0989	0.0006	0.0984	0.0997	-0.0139	0.0031	6.737e-06	--
rs753189657	28306480	g	gt	0.97722	0.7767	0.0001	0.7766	0.7769	0.0099	0.0022	6.739e-06	++
rs5975361	132022825	t	c	0.999597	0.5155	0.0003	0.5152	0.5157	-0.0082	0.0018	6.741e-06	--
rs5943956	26704863	t	c	0.972202	0.9331	0.0001	0.933	0.9332	0.0165	0.0037	6.749e-06	++
rs764596440	6044038	t	ttaa	0.979228	0.4855	0.0018	0.4831	0.4869	0.0082	0.0018	6.767e-06	++
X:133515525_AT_A	133515525	a	at	0.713152	0.163	0.0005	0.1627	0.1636	-0.0123	0.0027	6.771e-06	--
rs592	131976612	a	g	0.999263	0.4839	0.0003	0.4837	0.4842	0.0082	0.0018	6.808e-06	++
rs5933218	131981776	t	c	0.999457	0.4839	0.0003	0.4837	0.4842	0.0082	0.0018	6.815e-06	++
rs4829744	131977319	a	g	0.999474	0.5161	0.0003	0.5158	0.5163	-0.0082	0.0018	6.83e-06	--
rs5937306	72284955	a	t	0.999813	0.7467	0.0003	0.7463	0.747	-0.0094	0.0021	6.837e-06	--
rs4307470	125002437	a	g	0.985048	0.266	0.0002	0.2658	0.2662	0.0093	0.0021	6.856e-06	++
rs6634989	133591310	a	t	0.971502	0.9019	0.0007	0.901	0.9024	0.0138	0.0031	6.891e-06	++
rs2503154	125015939	a	g	0.986212	0.2661	0.0004	0.2655	0.2664	0.0093	0.0021	6.892e-06	++
rs6634970	133477992	t	c	0.984773	0.0979	0.0005	0.0975	0.0986	-0.0138	0.0031	6.915e-06	--
rs12397898	131993637	a	g	0.999537	0.484	0.0003	0.4838	0.4843	0.0082	0.0018	6.942e-06	++
rs5944561	26680178	t	c	0.98742	0.0674	0.0001	0.0673	0.0676	-0.0163	0.0036	6.956e-06	--
rs5933219	131988882	t	c	0.999635	0.516	0.0003	0.5157	0.5162	-0.0082	0.0018	6.965e-06	--
rs5933220	131989033	t	c	0.999634	0.516	0.0003	0.5157	0.5162	-0.0082	0.0018	6.965e-06	--
rs5930582	131990000	a	g	0.99968	0.516	0.0003	0.5157	0.5162	-0.0082	0.0018	6.972e-06	--
rs55821507	28534481	t	c	0.959785	0.4785	0.0009	0.4774	0.4792	0.0083	0.0018	6.986e-06	++
rs5933215	131979764	t	c	0.999473	0.5161	0.0003	0.5157	0.5163	-0.0082	0.0018	6.987e-06	--
rs5930583	131990953	t	g	0.999686	0.516	0.0003	0.5157	0.5162	-0.0082	0.0018	7.019e-06	--
rs4830248	131977439	t	c	0.999474	0.484	0.0003	0.4838	0.4843	0.0082	0.0018	7.029e-06	++
rs5933221	131991256	a	g	0.999689	0.484	0.0003	0.4838	0.4843	0.0082	0.0018	7.03e-06	++
rs7061986	131993389	a	t	0.999685	0.516	0.0003	0.5157	0.5162	-0.0082	0.0018	7.03e-06	--
rs74850204	72294620	t	tctgag	0.984162	0.2563	0.0003	0.256	0.2566	0.0094	0.0021	7.031e-06	++
rs5933212	131977952	t	c	0.999406	0.4839	0.0003	0.4837	0.4843	0.0082	0.0018	7.066e-06	++
rs2097381	131977878	c	g	0.999515	0.4839	0.0003	0.4837	0.4843	0.0082	0.0018	7.081e-06	++
rs12013065	131982343	a	c	0.999511	0.5161	0.0003	0.5157	0.5163	-0.0082	0.0018	7.083e-06	--
rs1540302	131980128	t	c	0.999516	0.5161	0.0003	0.5157	0.5163	-0.0082	0.0018	7.083e-06	--
rs5933213	131979337	a	g	0.999511	0.4839	0.0003	0.4837	0.4843	0.0082	0.0018	7.083e-06	++
rs6654657	131982181	a	c	0.999516	0.5161	0.0003	0.5157	0.5163	-0.0082	0.0018	7.083e-06	--
rs1034424	131984559	t	c	0.999537	0.4839	0.0003	0.4837	0.4843	0.0082	0.0018	7.12e-06	++
X:131993695_AGAGG_A	131993695	a	agagg	0.996222	0.485	0.0002	0.4848	0.4853	0.0082	0.0018	7.12e-06	++
rs5920416	144111496	a	c	0.983506	0.5425	0.0006	0.5417	0.5429	0.0082	0.0018	7.123e-06	++
rs5977796	132127556	a	c	0.996262	0.5173	0.0004	0.5168	0.5175	-0.0082	0.0018	7.138e-06	--
rs2503152	125017561	a	g	0.986618	0.266	0.0004	0.2655	0.2664	0.0093	0.0021	7.158e-06	++
rs1018794	132127845	t	c	0.996294	0.4828	0.0004	0.4825	0.4832	0.0082	0.0018	7.159e-06	++
rs980996	132129857	c	g	0.99628	0.4828	0.0004	0.4825	0.4832	0.0082	0.0018	7.159e-06	++
rs4829749	132122320	c	g	0.996287	0.5172	0.0004	0.5168	0.5175	-0.0082	0.0018	7.17e-06	--
rs5977792	132117853	c	g	0.996223	0.4827	0.0004	0.4825	0.4832	0.0082	0.0018	7.188e-06	++
rs4585902	132123536	t	c	0.996296	0.5172	0.0004	0.5168	0.5175	-0.0082	0.0018	7.195e-06	--
rs4829750	132122783	a	g	0.996301	0.5172	0.0004	0.5168	0.5175	-0.0082	0.0018	7.196e-06	--
rs1894470	132124709	a	t	0.996316	0.5172	0.0004	0.5168	0.5175	-0.0082	0.0018	7.208e-06	--
rs5977794	132124447	t	g	0.996316	0.5172	0.0004	0.5168	0.5175	-0.0082	0.0018	7.208e-06	--
rs5977771	132004120	t	c	0.999661	0.516	0.0003	0.5156	0.5162	-0.0082	0.0018	7.226e-06	--
rs5975367	132134237	a	g	0.995226	0.507	0.0002	0.5069	0.5072	0.0082	0.0018	7.263e-06	++
rs11093404	72289467	a	g	0.998472	0.2535	0.0003	0.2532	0.2539	0.0094	0.0021	7.267e-06	++
rs1155954	131996689	a	c	0.999384	0.5161	0.0003	0.5157	0.5163	-0.0082	0.0018	7.267e-06	--
rs145692111	56601700	a	g	0.927586	0.9266	0	0.9266	0.9266	-0.016	0.0036	7.272e-06	--
rs1540298	132137053	a	g	0.995239	0.493	0.0002	0.4928	0.4931	-0.0082	0.0018	7.272e-06	--
rs7878461	132007113	a	g	0.999603	0.516	0.0003	0.5156	0.5162	-0.0082	0.0018	7.273e-06	--
rs5933260	132163703	t	c	0.996711	0.4889	0.0002	0.4886	0.4891	-0.0082	0.0018	7.302e-06	--
rs4133703	132135535	a	c	0.995238	0.493	0.0002	0.4928	0.4931	-0.0082	0.0018	7.318e-06	--
rs5930002	138556582	a	g	0.97985	0.195	0.0003	0.1948	0.1953	0.0104	0.0023	7.344e-06	++
rs201931420	132000449	c	g	0.999435	0.516	0.0003	0.5156	0.5162	-0.0081	0.0018	7.351e-06	--
rs4829748	132109399	c	g	0.996236	0.5172	0.0003	0.5168	0.5175	-0.0082	0.0018	7.379e-06	--
rs139470886	57309130	a	g	1	0.0702	0	0.0702	0.0703	0.0159	0.0036	7.421e-06	++
rs146805355	133343407	t	c	0.986148	0.0975	0.0005	0.0971	0.0981	-0.0138	0.0031	7.433e-06	--
rs141942666	125019218	a	c	0.986745	0.2553	0.0004	0.2547	0.2556	0.0094	0.0021	7.46e-06	++
rs2503159	125008269	t	c	0.987438	0.266	0.0004	0.2654	0.2663	0.0092	0.0021	7.48e-06	++
rs112519243	132000640	t	c	0.998955	0.4838	0.0003	0.4836	0.4842	0.0081	0.0018	7.502e-06	++
rs200068514	133584681	a	at	0.957375	0.9028	0.0007	0.9019	0.9033	0.0139	0.0031	7.516e-06	++
rs757251238	11105458	t	c	0.529316	0.9989	0	0.9989	0.9989	-0.1495	0.0334	7.557e-06	--
rs5944557	26662850	a	g	0.987689	0.9328	0.0001	0.9326	0.9329	0.0163	0.0036	7.558e-06	++
rs56801147	6046029	a	ag	0.982188	0.4843	0.0019	0.4818	0.4858	0.0082	0.0018	7.56e-06	++
rs7889796	132110276	a	g	0.996234	0.4828	0.0003	0.4825	0.4832	0.0081	0.0018	7.567e-06	++
X:133611871_AT_A	133611871	a	at	0.951793	0.0985	0.0006	0.0981	0.0994	-0.0138	0.0031	7.57e-06	--
rs171424	132189551	t	c	0.996633	0.4888	0.0002	0.4884	0.4889	-0.0081	0.0018	7.573e-06	--
rs28525525	72287750	a	g	0.995661	0.2544	0.0004	0.254	0.2549	0.0093	0.0021	7.574e-06	++
rs5977770	131996953	c	g	0.999642	0.484	0.0003	0.4838	0.4844	0.0081	0.0018	7.597e-06	++
rs5944570	26713260	a	t	0.990047	0.9328	0.0001	0.9327	0.9329	0.0163	0.0036	7.6e-06	++
rs12394189	132001322	a	g	0.999471	0.516	0.0003	0.5156	0.5163	-0.0081	0.0018	7.614e-06	--
rs7066057	132001361	c	g	0.999411	0.516	0.0003	0.5156	0.5163	-0.0081	0.0018	7.614e-06	--
rs773435527	132129809	a	aaag	0.996499	0.4828	0.0004	0.4825	0.4832	0.0081	0.0018	7.616e-06	++
rs2097350	132144497	a	g	0.994903	0.4937	0.0002	0.4934	0.4938	-0.0081	0.0018	7.635e-06	--
X:10873061_TGAGAGATCAGGG_T	10873061	t	tgagagatcaggg	0.524114	0.0012	0	0.0012	0.0013	0.1392	0.0311	7.635e-06	++
rs7060196	132123386	a	g	0.996132	0.5172	0.0004	0.5167	0.5175	-0.0081	0.0018	7.637e-06	--
rs7052715	132004000	a	g	0.999635	0.484	0.0003	0.4838	0.4844	0.0081	0.0018	7.667e-06	++
rs4830256	132107941	t	c	0.996223	0.5173	0.0003	0.5168	0.5175	-0.0081	0.0018	7.678e-06	--
rs5933245	132099255	t	c	0.99618	0.5173	0.0003	0.5168	0.5175	-0.0081	0.0018	7.687e-06	--
rs5930587	132002929	c	g	0.999685	0.516	0.0003	0.5156	0.5162	-0.0081	0.0018	7.69e-06	--
rs2872879	132002175	a	g	0.999679	0.484	0.0003	0.4838	0.4844	0.0081	0.0018	7.696e-06	++
rs58373185	16643905	a	g	0.98692	0.7385	0.0005	0.7379	0.7389	0.0093	0.0021	7.699e-06	++
rs72623712	26704159	t	c	0.989766	0.0672	0.0001	0.0672	0.0674	-0.0163	0.0036	7.703e-06	--
rs5930584	131997924	a	t	0.999514	0.516	0.0003	0.5156	0.5162	-0.0081	0.0018	7.716e-06	--
rs4830249	132006667	t	c	0.999487	0.4839	0.0003	0.4836	0.4843	0.0081	0.0018	7.723e-06	++
rs72623714	26709980	a	g	0.989935	0.0672	0.0001	0.0671	0.0673	-0.0163	0.0036	7.758e-06	--
rs5944569	26712335	t	c	0.990173	0.0672	0.0001	0.0671	0.0674	-0.0163	0.0036	7.759e-06	--
rs150535953	58256542	a	g	0.893152	0.9653	0.0003	0.965	0.9657	-0.023	0.0051	7.764e-06	--
rs7066086	26659415	t	c	0.987338	0.0672	0.0001	0.0671	0.0673	-0.0163	0.0036	7.78e-06	--
rs2190772	26658892	t	c	0.987203	0.0671	0.0001	0.067	0.0673	-0.0163	0.0036	7.839e-06	--
rs752650430	11124197	t	c	0.529239	0.9989	0	0.9989	0.9989	-0.1491	0.0333	7.839e-06	--
rs5943957	26712172	a	g	0.990155	0.0672	0.0001	0.0671	0.0673	-0.0162	0.0036	7.844e-06	--
rs752526417	132068116	t	taac	0.994859	0.4836	0.0002	0.4834	0.4839	0.0081	0.0018	7.844e-06	++
rs2503160	125006380	t	c	0.986229	0.2659	0.0004	0.2654	0.2663	0.0092	0.0021	7.868e-06	++
rs778006290	5763949	cag	c	0.84052	0.365	0.0005	0.3646	0.3658	-0.0089	0.002	7.914e-06	--
rs5944560	26678759	t	c	0.987154	0.9327	0.0001	0.9326	0.9328	0.0162	0.0036	7.943e-06	++
rs56813040	26674818	a	t	0.987068	0.0673	0.0001	0.0672	0.0674	-0.0162	0.0036	7.967e-06	--
rs5944573	26720939	t	c	0.989606	0.0672	0.0001	0.0671	0.0673	-0.0162	0.0036	7.989e-06	--
rs5975362	132056169	a	g	0.997656	0.4843	0.0003	0.4841	0.4846	0.0081	0.0018	8.012e-06	++
rs72623703	26639108	t	c	0.989691	0.0662	0.0001	0.0661	0.0663	-0.0163	0.0037	8.014e-06	--
rs72623715	26720746	t	g	0.989453	0.0671	0.0001	0.0671	0.0673	-0.0162	0.0036	8.023e-06	--
rs17344038	26633466	t	c	0.991094	0.9338	0.0001	0.9337	0.9339	0.0163	0.0037	8.026e-06	++
rs17344024	26624989	a	c	0.991206	0.0662	0.0001	0.0661	0.0663	-0.0163	0.0037	8.076e-06	--
rs150372995	26624313	a	c	0.99127	0.9338	0.0001	0.9337	0.9339	0.0163	0.0037	8.116e-06	++
rs5933227	132008536	c	g	0.999664	0.516	0.0003	0.5157	0.5162	-0.0081	0.0018	8.182e-06	--
rs148874447	125036274	a	g	0.986793	0.7441	0.0005	0.7438	0.7447	-0.0093	0.0021	8.188e-06	--
rs5975260	125035794	t	g	0.986788	0.2559	0.0005	0.2553	0.2562	0.0093	0.0021	8.188e-06	++
rs5975258	125035247	t	c	0.98645	0.7442	0.0005	0.7439	0.7448	-0.0093	0.0021	8.189e-06	--
rs76757030	133312136	a	t	0.986694	0.0978	0.0005	0.0974	0.0984	-0.0137	0.0031	8.194e-06	--
rs6638255	133650560	a	t	0.943837	0.0988	0.0006	0.0983	0.0996	-0.0138	0.0031	8.209e-06	--
rs67729215	6043483	caacaatatacaacaaataatata	c	0.982521	0.5153	0.0019	0.5138	0.5177	-0.0081	0.0018	8.241e-06	--
X:131957729_CAAA_C	131957729	caaa	c	0.965233	0.529	0.0002	0.5287	0.5291	-0.0082	0.0018	8.251e-06	--
rs743804	132053036	t	c	0.997807	0.4843	0.0003	0.4841	0.4847	0.0081	0.0018	8.307e-06	++
rs752068188	132095158	ca	c	0.968467	0.4819	0.0002	0.4818	0.4821	0.0082	0.0018	8.307e-06	++
rs74601556	133317539	t	c	0.987396	0.9022	0.0005	0.9015	0.9026	0.0137	0.0031	8.31e-06	++
rs2157192	132152621	a	g	0.992368	0.5159	0	0.5159	0.516	0.0081	0.0018	8.323e-06	++
rs5977785	132060554	t	c	0.997803	0.4843	0.0003	0.4841	0.4847	0.0081	0.0018	8.39e-06	++
rs5930591	132039399	t	c	0.997814	0.4843	0.0003	0.4841	0.4847	0.0081	0.0018	8.405e-06	++
rs4829746	132035810	a	g	0.997815	0.4843	0.0003	0.4841	0.4847	0.0081	0.0018	8.406e-06	++
rs5933232	132025863	a	g	0.997654	0.5157	0.0003	0.5154	0.5159	-0.0081	0.0018	8.458e-06	--
rs5944566	26692527	t	c	0.989178	0.0672	0.0001	0.0671	0.0673	-0.0162	0.0036	8.462e-06	--
rs5933240	132077580	a	c	0.991773	0.4831	0.0002	0.483	0.4835	0.0081	0.0018	8.476e-06	++
rs5930589	132030439	t	c	0.997879	0.5157	0.0003	0.5153	0.5159	-0.0081	0.0018	8.486e-06	--
rs7357884	132032118	c	g	0.997875	0.5157	0.0003	0.5153	0.5159	-0.0081	0.0018	8.487e-06	--
X:133488825_CCCT_C	133488825	ccct	c	0.97452	0.9018	0.0005	0.9011	0.9022	0.0137	0.0031	8.487e-06	++
rs138677744	58352816	t	c	0.887127	0.0355	0.0004	0.0349	0.0358	0.0227	0.0051	8.489e-06	++
rs5933233	132032775	c	g	0.99788	0.4843	0.0003	0.4841	0.4847	0.0081	0.0018	8.491e-06	++
rs5977779	132033580	a	g	0.997366	0.5155	0.0002	0.5152	0.5157	-0.0081	0.0018	8.509e-06	--
rs757063559	11149947	a	g	0.528989	0.9989	0	0.9989	0.9989	-0.1483	0.0333	8.537e-06	--
rs5944571	26714380	a	t	0.990345	0.0672	0.0001	0.0671	0.0673	-0.0162	0.0036	8.558e-06	--
rs7061147	26716178	c	g	0.990387	0.9328	0.0001	0.9327	0.9329	0.0162	0.0036	8.57e-06	++
X:132114900_CA_C	132114900	ca	c	0.820715	0.5537	0.0004	0.5532	0.554	-0.0086	0.0019	8.611e-06	--
rs4480265	26643242	t	c	0.988602	0.9338	0.0001	0.9337	0.9339	0.0163	0.0037	8.62e-06	++
rs5975363	132072207	t	c	0.997036	0.5156	0.0003	0.5153	0.5158	-0.0081	0.0018	8.657e-06	--
rs5933238	132073569	t	c	0.996964	0.4844	0.0003	0.4842	0.4847	0.0081	0.0018	8.665e-06	++
rs745435238	11168815	a	t	0.519297	0.9989	0	0.9989	0.9989	-0.1477	0.0332	8.666e-06	--
rs13441091	132081866	a	c	0.996922	0.4844	0.0003	0.4842	0.4847	0.0081	0.0018	8.679e-06	++
rs7050638	132080815	a	g	0.996943	0.4844	0.0003	0.4842	0.4847	0.0081	0.0018	8.68e-06	++
rs56321104	132079644	t	c	0.996943	0.5156	0.0003	0.5153	0.5158	-0.0081	0.0018	8.692e-06	--
rs72623704	26641133	a	g	0.989343	0.9338	0.0001	0.9336	0.9339	0.0163	0.0037	8.695e-06	++
rs4334958	148054332	t	g	0.979169	0.7378	0.0004	0.7372	0.7381	0.0092	0.0021	8.7e-06	++
rs72623713	26706969	c	g	0.98981	0.9327	0.0001	0.9326	0.9328	0.0162	0.0036	8.709e-06	++
rs5944565	26691154	a	g	0.989047	0.0672	0.0001	0.0671	0.0673	-0.0162	0.0036	8.719e-06	--
rs72623102	26611958	t	g	0.989962	0.0661	0.0001	0.066	0.0662	-0.0163	0.0037	8.726e-06	--
rs17379	132076912	t	c	0.996914	0.5156	0.0003	0.5153	0.5158	-0.0081	0.0018	8.73e-06	--
rs146838074	132092061	c	g	0.996633	0.5155	0.0003	0.5151	0.5157	-0.0081	0.0018	8.75e-06	--
rs5944543	26619906	a	g	0.990377	0.9339	0.0001	0.9338	0.934	0.0163	0.0037	8.766e-06	++
rs2205002	125018926	t	c	0.987036	0.2553	0.0004	0.2547	0.2556	0.0093	0.0021	8.838e-06	++
rs7065621	26707713	t	c	0.987717	0.9327	0.0001	0.9325	0.9327	0.0162	0.0036	8.847e-06	++
rs7066346	26702938	a	g	0.989303	0.9328	0.0001	0.9326	0.9329	0.0162	0.0036	8.869e-06	++
rs6639598	6045876	t	c	0.98892	0.5153	0.0019	0.5138	0.5178	-0.0081	0.0018	9.052e-06	--
rs111689159	133650814	a	g	0.96348	0.901	0.0007	0.9002	0.9015	0.0136	0.0031	9.053e-06	++
rs782801974	75266212	t	c	0.496344	0.0002	0	0.0002	0.0002	0.3448	0.0777	9.074e-06	++
rs7054736	28433309	t	c	0.96256	0.7136	0.0004	0.7134	0.7141	0.009	0.002	9.253e-06	++
rs113966546	132136939	t	c	0.992499	0.506	0.0003	0.5058	0.5064	0.0081	0.0018	9.266e-06	++
rs12687175	133599164	a	c	0.965379	0.099	0.0007	0.0985	0.0999	-0.0136	0.0031	9.276e-06	--
rs73560975	133652334	a	g	0.961973	0.9009	0.0006	0.9	0.9014	0.0136	0.0031	9.35e-06	++
rs6638248	133630382	t	c	0.963814	0.9009	0.0007	0.9001	0.9015	0.0136	0.0031	9.407e-06	++
X:6044197_AT_A	6044197	a	at	0.946805	0.4929	0.0019	0.4914	0.4955	-0.0082	0.0018	9.498e-06	--
rs6638253	133641916	t	c	0.963924	0.099	0.0007	0.0985	0.0999	-0.0136	0.0031	9.52e-06	--
rs144426349	125005174	a	g	0.985288	0.2555	0.0003	0.2551	0.2557	0.0093	0.0021	9.555e-06	++
rs6638244	133616809	t	c	0.965008	0.901	0.0007	0.9001	0.9015	0.0136	0.0031	9.61e-06	++
rs144390438	125005442	t	c	0.98536	0.2555	0.0003	0.2551	0.2557	0.0093	0.0021	9.612e-06	++
rs10856389	28386921	c	g	0.993441	0.2405	0.0002	0.2403	0.2406	-0.0094	0.0021	9.613e-06	--
rs6638241	133599629	t	c	0.965362	0.099	0.0007	0.0985	0.0999	-0.0136	0.0031	9.669e-06	--
rs34412705	16685260	ct	c	0.960588	0.2588	0.0008	0.2582	0.2599	-0.0093	0.0021	9.704e-06	--
rs5943952	26678069	a	g	0.988827	0.067	0.0001	0.0669	0.0672	-0.0161	0.0036	9.749e-06	--
X:132094597_CG_C	132094597	cg	c	0.99272	0.5166	0.0003	0.5163	0.5169	-0.0081	0.0018	9.79e-06	--
rs5930592	132041017	t	c	0.99357	0.4935	0	0.4935	0.4936	0.008	0.0018	9.794e-06	++
rs72623710	26664949	a	g	0.98881	0.933	0.0001	0.9328	0.933	0.0161	0.0036	9.839e-06	++
rs745846525	119779944	t	c	0.231703	0.0002	0	0.0002	0.0002	0.4062	0.0919	9.88e-06	++
rs6638240	133596800	t	c	0.966356	0.901	0.0007	0.9001	0.9015	0.0136	0.0031	9.914e-06	++
rs6634993	133629514	a	g	0.965738	0.099	0.0007	0.0985	0.0999	-0.0136	0.0031	9.955e-06	--
rs72623709	26663227	a	g	0.988555	0.0671	0.0001	0.067	0.0673	-0.0161	0.0036	9.958e-06	--
rs1964215	133639095	t	c	0.963775	0.099	0.0007	0.0985	0.0999	-0.0136	0.0031	9.969e-06	--
rs5944559	26675323	t	c	0.988544	0.067	0.0001	0.0669	0.0672	-0.0161	0.0036	9.971e-06	--

## Sheet: Table 2. Top XY hits
Supplementary Table 1. Suggestive SNPs on XY autosome associated with neuroticism (N = 405,274)
MarkerName	BP	Allele1	Allele2	INFO (Imputation Quality)	Freq1	FreqSE	MinFreq	MaxFreq	Effect1	StdErr	P.value	Direction
rs2141812	2343454	a	t	0.974258	0.7139	0.0012	0.7128	0.7152	0.0115	0.0025	2.929e-06	++
rs5982794	2341708	a	g	0.983834	0.7141	0.0013	0.7129	0.7156	0.0108	0.0024	9.706e-06	++
rs5982798	2342856	a	g	0.979144	0.714	0.0011	0.7129	0.7152	0.0113	0.0024	3.976e-06	++

## Sheet: Table 3. Sig. SNPs
Supplementary Table 3. Gene annotation of signficant SNPs on X chromosome associated with neuroticism (N = 405,274)
SNP	Uniqe ID	Chromosome	Position (hg19)	Other Allele	Effect Allele	1000G MAF	p value	Beta	Standard Error (SE)	r2a	Ind. Sig. SNP b	Genomic Locus	Nearest Gene	Distance to Gene	Function	CADD	RDB	minChrState	commonChrState	posMapFilt	eqtlMapFilt	ciMapFilt		aThe maximum r2 of the SNP with one of the independent significant SNP (this doesn't have to be top lead SNPs in the genomic loci)
23:28299802:A:AT	rs200088311	23	28299802	AT	A	0.2604	0.0001195	0.0079	0.0021	0.605542	rs6630665	1	AC078988.1	95277	intergenic	0.59	NA	14	15	0	0	0		b rsID of the independent significant SNP which has the maximum r2 with the SNP
23:28300050:A:G	rs7058779	23	28300050	G	A	0.2604	0.0001188	0.0079	0.0021	0.62174	rs6630665	1	AC078988.1	95029	intergenic	1.457	6	14	15	0	0	0
23:28300843:A:T	rs5926574	23	28300843	T	A	0.2604	0.0001782	0.0077	0.0021	0.62174	rs6630665	1	AC078988.1	94236	intergenic	0.208	7	14	15	0	0	0
23:28305313:C:T	rs12846446	23	28305313	C	T	0.2048	0.000159	0.0084	0.0022	0.705548	rs6630665	1	AC078988.1	89766	intergenic	3.509	7	9	15	0	0	0
23:28305539:A:AT	rs34013109	23	28305539	AT	A	0.2078	NA	NA	NA	0.729528	rs6630665	1	AC078988.1	89540	intergenic	3.001	NA	9	15	0	0	0
23:28306480:G:GT	rs753189657	23	28306480	GT	G	0.2227	6.739e-06	0.0099	0.0022	0.782598	rs6630665	1	AC078988.1	88599	intergenic	0.426	NA	9	15	0	0	0
23:28306762:C:G	rs7876185	23	28306762	G	C	0.2058	0.0001653	-0.0084	0.0022	0.708702	rs6630665	1	AC078988.1	88317	intergenic	0.066	6	9	15	0	0	0
23:28306824:C:G	rs12863413	23	28306824	G	C	0.2028	0.0001818	-0.0083	0.0022	0.691647	rs6630665	1	AC078988.1	88255	intergenic	0.008	7	9	15	0	0	0
23:28306857:A:T	rs7892735	23	28306857	T	A	0.2058	0.0001668	0.0084	0.0022	0.708702	rs6630665	1	AC078988.1	88222	intergenic	0.744	6	9	15	0	0	0
23:28307009:A:AAAAT	rs141257593	23	28307009	AAAAT	A	0.2092	NA	NA	NA	0.72661	rs6630665	1	AC078988.1	88070	intergenic	0.536	NA	9	15	0	0	0
23:28307937:C:T	rs5926575	23	28307937	C	T	0.2078	0.000149	-0.0085	0.0022	0.722721	rs6630665	1	AC078988.1	87142	intergenic	2.648	7	9	15	0	0	0
23:28308503:A:G	rs7055571	23	28308503	G	A	0.2048	0.0001537	-0.0084	0.0022	0.704652	rs6630665	1	AC078988.1	86576	intergenic	1.962	7	9	15	0	0	0
23:28308693:C:T	rs186780877	23	28308693	C	T	0.2018	0.0001348	-0.0086	0.0022	0.688546	rs6630665	1	AC078988.1	86386	intergenic	4.028	7	9	15	0	0	0
23:28313382:A:G	rs5926576	23	28313382	G	A	0.2475	4.256e-06	0.0096	0.0021	0.842404	rs6630665	1	AC078988.1	81697	intergenic	2.085	6	9	15	0	0	0
23:28315175:C:T	rs5926360	23	28315175	C	T	0.2316	6.384e-05	0.0085	0.0021	0.746195	rs6630665	1	AC078988.1	79904	intergenic	0.832	7	9	15	0	0	0
23:28327507:A:T	rs5926578	23	28327507	T	A	0.2306	6.64e-05	0.0085	0.0021	0.74948	rs6630665	1	AC078988.1	67572	intergenic	1.602	6	9	15	0	0	0
23:28329788:A:T	rs5971167	23	28329788	T	A	0.2485	5.205e-06	0.0095	0.0021	0.846197	rs6630665	1	AC078988.1	65291	intergenic	3.8	5	9	15	0	0	0
23:28329860:C:T	rs5971329	23	28329860	C	T	0.2485	5.385e-06	0.0095	0.0021	0.846197	rs6630665	1	AC078988.1	65219	intergenic	0.052	5	7	15	0	0	0
23:28335163:C:T	rs12833277	23	28335163	C	T	0.2048	0.0002277	-0.0082	0.0022	0.705548	rs6630665	1	AC078988.1	59916	intergenic	0.176	6	9	15	0	0	0
23:28336335:A:G	rs5926361	23	28336335	G	A	0.2306	9.172e-05	-0.0083	0.0021	0.74948	rs6630665	1	AC078988.1	58744	intergenic	1.784	7	9	15	0	0	0
23:28340186:C:G	rs7064858	23	28340186	G	C	0.2306	9.053e-05	0.0083	0.0021	0.74948	rs6630665	1	AC078988.1	54893	intergenic	1.198	5	7	15	0	0	0
23:28346951:C:T	rs12391814	23	28346951	C	T	0.2078	0.000176	-0.0084	0.0022	0.717769	rs6630665	1	AC078988.1	48128	intergenic	2.087	7	2	15	0	0	0
23:28347016:C:T	rs12862952	23	28347016	C	T	0.2038	0.0001997	0.0083	0.0022	0.716815	rs6630665	1	AC078988.1	48063	intergenic	2.465	7	7	15	0	0	0
23:28349690:A:G	rs6526757	23	28349690	G	A	0.2237	6.592e-05	-0.0085	0.0021	0.786043	rs6630665	1	AC078988.1	45389	intergenic	1.881	7	7	15	0	0	0
23:28350249:G:T	rs57422165	23	28350249	G	T	0.2237	6.491e-05	-0.0085	0.0021	0.786043	rs6630665	1	AC078988.1	44830	intergenic	1	7	9	15	0	0	0
23:28351418:T:TACAC	rs34160421	23	28351418	T	TACAC	0.2157	NA	NA	NA	0.778862	rs6630665	1	AC078988.1	43661	intergenic	6.991	NA	9	15	0	0	0
23:28355214:A:C	rs3843971	23	28355214	C	A	0.2217	8.26e-05	-0.0084	0.0021	0.771481	rs6630665	1	AC078988.1	39865	intergenic	0.808	NA	9	15	0	0	0
23:28357626:A:G	rs5943639	23	28357626	G	A	0.2127	1.66e-05	-0.0093	0.0021	0.838022	rs6630665	1	AC078988.1	37453	intergenic	0.023	7	9	15	0	0	0
23:28359373:C:T	rs4119051	23	28359373	C	T	0.2177	0.0001314	-0.0084	0.0022	0.661024	rs6630665	1	AC078988.1	35706	intergenic	1.927	6	9	15	0	0	0
23:28361394:C:T	rs4243376	23	28361394	C	T	0.1978	6.063e-05	-0.009	0.0023	0.772602	rs6630665	1	AC078988.1	33685	intergenic	3.303	7	9	15	0	0	0
23:28361977:C:G	rs3861342	23	28361977	G	C	0.2147	1.664e-05	-0.0092	0.0021	0.845441	rs6630665	1	AC078988.1	33102	intergenic	5.641	6	7	15	0	0	0
23:28362817:C:T	rs5985780	23	28362817	C	T	0.1988	6.527e-05	-0.009	0.0023	0.776429	rs6630665	1	AC078988.1	32262	intergenic	0.137	7	5	15	0	0	0
23:28365615:A:G	rs2188882	23	28365615	G	A	0.1938	6.278e-05	0.009	0.0023	0.772981	rs6630665	1	AC078988.1	29464	intergenic	1.622	NA	7	15	0	0	0
23:28366203:G:T	rs5943513	23	28366203	G	T	0.1938	6.383e-05	-0.009	0.0023	0.772981	rs6630665	1	AC078988.1	28876	intergenic	3.095	7	9	15	0	0	0
23:28371744:C:CAG	rs10654237	23	28371744	C	CAG	0.1938	3.318e-05	0.0094	0.0023	0.772981	rs6630665	1	AC078988.1	23335	intergenic	4.654	NA	14	15	0	0	0
23:28378064:A:T	rs6628344	23	28378064	T	A	0.2157	3.745e-06	0.0099	0.0021	0.849405	rs6630665	1	AC078988.1	17015	intergenic	4.322	6	9	15	0	0	0
23:28378212:C:T	rs6628345	23	28378212	C	T	0.2157	4.067e-06	0.0098	0.0021	0.849405	rs6630665	1	AC078988.1	16867	intergenic	2.969	6	9	15	0	0	0
23:28380201:C:CT	rs755238712	23	28380201	C	CT	0.2207	3.752e-06	-0.0099	0.0021	0.831927	rs6630665	1	AC078988.1	14878	intergenic	4.434	NA	14	15	0	0	0
23:28381534:A:G	rs77858037	23	28381534	G	A	0.2177	5.584e-06	0.0097	0.0021	0.835195	rs6630665	1	AC078988.1	13545	intergenic	5.23	7	9	15	0	0	0
23:28383269:C:T	rs146108160	23	28383269	C	T	0.2346	2.833e-06	-0.01	0.0021	0.73381	rs6630665	1	AC078988.1	11810	intergenic	1.193	6	15	15	0	0	0
23:28386165:C:T	rs5985893	23	28386165	C	T	0.1938	4.211e-05	-0.0092	0.0023	0.772981	rs6630665	1	AC078988.1	8914	intergenic	2.13	7	9	15	0	0	0
23:28386921:C:G	rs10856389	23	28386921	G	C	0.2167	9.613e-06	-0.0094	0.0021	0.853388	rs6630665	1	AC078988.1	8158	intergenic	14.27	7	9	15	0	0	0
23:28388153:T:TACCA	rs143831790	23	28388153	TACCA	T	0.2157	3.844e-06	-0.0099	0.0021	0.849889	rs6630665	1	AC078988.1	6926	intergenic	1.336	NA	9	15	0	0	0
23:28390196:A:T	rs4893585	23	28390196	T	A	0.1938	5.814e-05	-0.0091	0.0023	0.772981	rs6630665	1	AC078988.1	4883	intergenic	2.319	7	7	15	0	0	0
23:28391244:C:T	rs4893586	23	28391244	C	T	0.2167	4.95e-06	0.0097	0.0021	0.853388	rs6630665	1	AC078988.1	3835	intergenic	17.78	7	9	15	0	0	0
23:28392795:A:G	rs6630656	23	28392795	G	A	0.2336	2.781e-07	-0.0108	0.0021	0.947011	rs6630665	1	AC078988.1	2284	intergenic	4.521	7	9	15	0	0	0
23:28393704:A:G	rs5985908	23	28393704	G	A	0.2346	2.815e-07	0.0108	0.0021	0.950878	rs6630665	1	AC078988.1	1375	intergenic	10.46	7	9	15	0	0	0
23:28393804:A:G	rs5985909	23	28393804	G	A	0.2346	3.251e-07	0.0107	0.0021	0.950878	rs6630665	1	AC078988.1	1275	intergenic	1.359	7	9	15	0	0	0
23:28397495:A:C	rs3900402	23	28397495	C	A	0.2078	2.026e-06	0.0105	0.0022	0.835459	rs6630665	1	AC078988.1	2316	intergenic	20.4	7	9	15	0	0	0
23:28398657:A:G	rs6630659	23	28398657	G	A	0.2336	2.144e-07	-0.0109	0.0021	0.947288	rs6630665	1	AC078988.1	3478	intergenic	3.141	7	9	15	0	0	0
23:28405021:A:G	rs3899945	23	28405021	G	A	0.1948	5.363e-05	0.0091	0.0023	0.769571	rs6630665	1	AC078988.1	9842	intergenic	2.082	NA	9	15	0	0	0
23:28405076:C:T	rs3899944	23	28405076	C	T	0.2356	2.72e-07	-0.0108	0.0021	0.947515	rs6630665	1	AC078988.1	9897	intergenic	2.009	NA	9	15	0	0	0
23:28408820:A:G	rs12353819	23	28408820	G	A	0.2455	7.153e-08	0.0111	0.0021	0.900439	rs6630665	1	AC078988.1	13641	intergenic	0.906	6	14	15	0	0	0
23:28409041:A:G	rs7884088	23	28409041	G	A	0.2167	1.854e-05	-0.0092	0.0022	0.823974	rs6630665	1	AC078988.1	13862	intergenic	1.19	7	14	15	0	0	0
23:28409743:G:T	rs5985933	23	28409743	G	T	0.2177	4.298e-06	0.0098	0.0021	0.849638	rs6630665	1	AC078988.1	14564	intergenic	0.445	3a	9	15	0	0	0
23:28411150:C:T	rs5943580	23	28411150	C	T	0.2147	1.747e-05	-0.0092	0.0021	0.838158	rs6630665	1	AC078988.1	15971	intergenic	2.544	6	9	15	0	0	0
23:28413879:A:G	rs5985938	23	28413879	G	A	0.2356	2.577e-07	-0.0108	0.0021	0.947515	rs6630665	1	AC078988.1	18700	intergenic	1.903	7	9	15	0	0	0
23:28414874:A:G	rs4893601	23	28414874	G	A	0.2356	2.316e-07	-0.0109	0.0021	0.947515	rs6630665	1	AC078988.1	19695	intergenic	12.48	6	9	15	0	0	0
23:28416619:T:TGGGTTTGTG	rs113063213	23	28416619	TGGGTTTGTG	T	0.1958	5.469e-05	-0.0091	0.0023	0.772744	rs6630665	1	AC078988.1	21440	intergenic	0.383	NA	7	15	0	0	0
23:28421735:T:TTG	23:28421735:T:TTG	23	28421735	TTG	T	0.257	NA	NA	NA	0.856361	rs6630665	1	AC078988.1	26556	intergenic	1.168	NA	7	15	0	0	0
23:28423435:C:CT	rs763777968	23	28423435	C	CT	0.3101	2.489e-08	0.012	0.0021	0.660586	rs6630665	1	AC078988.1	28256	intergenic	1.571	NA	7	15	0	0	0
23:28423472:C:T	rs6630663	23	28423472	C	T	0.2097	1.521e-06	-0.0104	0.0022	0.871854	rs6630665	1	AC078988.1	28293	intergenic	2.928	7	7	15	0	0	0
23:28429500:A:T	rs5985963	23	28429500	T	A	0.2286	1.096e-08	0.012	0.0021	0.996149	rs6630665	1	AC078988.1	34321	intergenic	5.229	6	9	15	0	0	0
23:28432052:C:T	rs7050325	23	28432052	C	T	0.2048	7.14e-07	-0.0107	0.0022	0.868676	rs6630665	1	AC078988.1	36873	intergenic	1.117	7	9	15	0	0	0
23:28432572:A:G	rs6630665	23	28432572	G	A	0.2276	1.023e-08	-0.0121	0.0021	1	rs6630665	1	AC078988.1	37393	intergenic	4.652	6	9	15	0	0	0
23:28432589:C:T	rs6630666	23	28432589	C	T	0.2068	2.628e-07	-0.011	0.0021	0.883622	rs6630665	1	AC078988.1	37410	intergenic	7.174	7	9	15	0	0	0
23:28433309:C:T	rs7054736	23	28433309	C	T	0.2604	9.253e-06	0.009	0.002	0.604549	rs6630665	1	AC078988.1	38130	intergenic	1.947	7	9	15	0	0	0
23:28449715:A:G	rs3861341	23	28449715	G	A	0.2247	5.693e-08	-0.0115	0.0021	0.646415	rs6630665	1	AC078988.1	54536	intergenic	0.044	7	9	15	0	0	0
23:28483659:A:T	rs2141772	23	28483659	T	A	0.2247	7.511e-08	0.0114	0.0021	0.652672	rs6630665	1	AC078988.1	88480	intergenic	7.766	6	9	15	0	0	0
23:124700568:G:T	rs177010	23	124700568	G	T	0.2952	2.594e-11	0.0136	0.002	1	rs177010	2	AL645819.1	96330	intergenic	0.362	NA	9	15	0	0	0
23:124703202:A:G	rs177003	23	124703202	G	A	0.2952	7.768e-11	-0.0132	0.002	0.935673	rs177010	2	AL645819.1	93696	intergenic	2.469	NA	9	15	0	0	0
23:124703291:C:T	rs177002	23	124703291	C	T	0.2913	4.814e-11	0.0134	0.002	0.929336	rs177010	2	AL645819.1	93607	intergenic	1.148	NA	9	15	0	0	0
23:124703856:T:TA	rs200311368	23	124703856	TA	T	0.2952	9.472e-11	-0.0131	0.002	0.935673	rs177010	2	AL645819.1	93042	intergenic	0.512	NA	9	15	0	0	0
23:124706881:C:T	rs28804174	23	124706881	C	T	0.2893	6.205e-11	0.0133	0.002	0.942045	rs177010	2	AL645819.1	90017	intergenic	2.436	7	9	15	0	0	0
23:124707768:C:T	rs2227043	23	124707768	C	T	0.2952	8.645e-11	-0.0131	0.002	0.935673	rs177010	2	AL645819.1	89130	intergenic	2.019	NA	9	15	0	0	0
23:124707817:G:T	rs5932318	23	124707817	G	T	0.2942	6.38e-11	0.0132	0.002	0.94521	rs177010	2	AL645819.1	89081	intergenic	1.91	6	9	15	0	0	0
23:124708077:A:G	rs147703313	23	124708077	G	A	0.2247	9.918e-07	0.0111	0.0023	0.686633	rs177010	2	AL645819.1	88821	intergenic	7.058	6	9	15	0	0	0
23:124708758:A:G	rs2336704	23	124708758	G	A	0.2913	6.537e-11	-0.0132	0.002	0.929336	rs177010	2	AL645819.1	88140	intergenic	0.758	7	9	15	0	0	0
23:124708965:A:G	rs4425886	23	124708965	G	A	0.2893	6.762e-11	0.0132	0.002	0.942045	rs177010	2	AL645819.1	87933	intergenic	0.761	7	9	15	0	0	0
23:124710212:C:T	rs5932341	23	124710212	C	T	0.2893	6.078e-11	0.0133	0.002	0.942045	rs177010	2	AL645819.1	86686	intergenic	0.807	6	9	15	0	0	0
23:124712452:C:T	rs2157150	23	124712452	C	T	0.2913	8.421e-11	-0.0132	0.002	0.929336	rs177010	2	AL645819.1	84446	intergenic	2.319	NA	9	15	0	0	0
23:124712710:C:G	rs2157148	23	124712710	G	C	0.2893	NA	NA	NA	0.916894	rs177010	2	AL645819.1	84188	intergenic	0.204	6	9	15	0	0	0
23:124713350:C:T	rs2336703	23	124713350	C	T	0.2913	6.525e-11	-0.0132	0.002	0.929336	rs177010	2	AL645819.1	83548	intergenic	5.815	NA	9	15	0	0	0
23:124713697:AT:ATT	23:124713697:AT:ATT	23	124713697	AT	ATT	0.2972	NA	NA	NA	0.911027	rs177010	2	AL645819.1	83201	intergenic	NA	NA	9	15	0	0	0
23:124715629:A:G	rs4830065	23	124715629	G	A	0.2883	9.754e-11	-0.0131	0.002	0.938949	rs177010	2	AL645819.1	81269	intergenic	1.888	6	9	15	0	0	0
23:124716044:C:G	rs5932361	23	124716044	G	C	0.2893	1.125e-10	0.0131	0.002	0.93582	rs177010	2	AL645819.1	80854	intergenic	0.771	6	9	15	0	0	0
23:124716900:A:C	rs5976770	23	124716900	C	A	0.2833	1.227e-09	0.0125	0.0021	0.891931	rs177010	2	AL645819.1	79998	intergenic	0.836	6	9	15	0	0	0
23:124725458:A:G	rs5932395	23	124725458	G	A	0.2883	1.572e-10	-0.013	0.002	0.938949	rs177010	2	AL645819.1	71440	intergenic	5.109	7	9	15	0	0	0
23:124726675:A:G	rs4830072	23	124726675	G	A	0.2893	1.577e-10	0.013	0.002	0.93582	rs177010	2	AL645819.1	70223	intergenic	0.48	6	9	15	0	0	0
23:124731682:C:T	rs147394014	23	124731682	C	T	0.2883	1.46e-10	0.013	0.002	0.938949	rs177010	2	AL645819.1	65216	intergenic	1.54	6	9	15	0	0	0
23:124734952:A:G	rs141755815	23	124734952	G	A	0.2883	1.953e-10	0.0129	0.002	0.938949	rs177010	2	AL645819.1	61946	intergenic	0.341	7	9	15	0	0	0
23:124737962:A:G	rs10521733	23	124737962	G	A	0.2863	5.739e-10	-0.0126	0.002	0.913667	rs177010	2	AL645819.1	58936	intergenic	2.55	7	15	15	0	0	0
23:124738075:A:G	rs16998504	23	124738075	G	A	0.2863	5.136e-10	-0.0126	0.002	0.913667	rs177010	2	AL645819.1	58823	intergenic	4.612	6	15	15	0	0	0
23:124738147:C:T	rs17303072	23	124738147	C	T	0.2863	6.184e-10	-0.0126	0.002	0.913667	rs177010	2	AL645819.1	58751	intergenic	10.42	7	15	15	0	0	0
23:124742354:C:T	rs4481743	23	124742354	C	T	0.2863	5.683e-10	0.0126	0.002	0.913667	rs177010	2	AL645819.1	54544	intergenic	2.51	6	9	15	0	0	0
23:124745386:A:C	rs375245573	23	124745386	C	A	0.3628	2.476e-09	0.0119	0.002	0.705453	rs177010	2	AL645819.1	51512	intergenic	3.017	6	15	15	0	0	0
23:124745388:C:G	rs565874961	23	124745388	G	C	0.3002	1.292e-09	0.0122	0.002	0.86684	rs177010	2	AL645819.1	51510	intergenic	2.957	NA	15	15	0	0	0
23:124745400:A:G	rs143685866	23	124745400	G	A	0.3618	2.858e-09	-0.0118	0.002	0.706295	rs177010	2	AL645819.1	51498	intergenic	3.081	7	15	15	0	0	0
23:124748314:C:G	rs7888616	23	124748314	G	C	0.2853	3.746e-10	-0.0127	0.002	0.91678	rs177010	2	AL645819.1	48584	intergenic	0.075	6	15	15	0	0	0
23:124749542:G:T	rs2819540	23	124749542	G	T	0.2863	6.528e-10	-0.0125	0.002	0.913667	rs177010	2	AL645819.1	47356	intergenic	12.86	7	1	15	0	0	0
23:124750504:G:T	rs2819541	23	124750504	G	T	0.2853	7.544e-10	0.0125	0.002	0.91678	rs177010	2	AL645819.1	46394	intergenic	2.472	6	9	15	0	0	0
23:124755613:G:GT	rs35176917	23	124755613	G	GT	0.2863	NA	NA	NA	0.913667	rs177010	2	AL645819.1	41285	intergenic	0.295	NA	9	15	0	0	0
23:124758446:A:G	rs2819543	23	124758446	G	A	0.2853	7.853e-10	-0.0125	0.002	0.91678	rs177010	2	AL645819.1	38452	intergenic	3.552	6	14	15	0	0	0
23:124760018:C:T	rs1016363	23	124760018	C	T	0.3439	3.205e-08	0.0106	0.0019	0.672749	rs764018176	2	AL645819.1	36880	intergenic	0.229	NA	9	15	0	0	0
23:124760866:C:G	rs1016362	23	124760866	G	C	0.3419	3.366e-08	0.0106	0.0019	0.681174	rs764018176	2	AL645819.1	36032	intergenic	9.405	6	9	15	0	0	0
23:124761104:C:T	rs58023846	23	124761104	C	T	0.3439	2.834e-08	0.0107	0.0019	0.678819	rs764018176	2	AL645819.1	35794	intergenic	0.068	6	9	15	0	0	0
23:124761773:A:G	rs28566480	23	124761773	G	A	0.3419	3.321e-08	-0.0106	0.0019	0.681174	rs764018176	2	AL645819.1	35125	intergenic	6.974	5	9	15	0	0	0
23:124762453:A:G	rs59250593	23	124762453	G	A	0.3439	2.811e-08	-0.0107	0.0019	0.678819	rs764018176	2	AL645819.1	34445	intergenic	2.32	5	8	15	0	0	0
23:124762687:A:C	rs60658904	23	124762687	C	A	0.3429	3.302e-08	0.0106	0.0019	0.679985	rs764018176	2	AL645819.1	34211	intergenic	7.951	4	7	15	0	0	0
23:124763349:A:G	rs6634673	23	124763349	G	A	0.3539	6.163e-08	0.0104	0.0019	0.653147	rs764018176	2	AL645819.1	33549	intergenic	0.929	7	9	15	0	0	0
23:124763678:G:GA	rs74790398	23	124763678	GA	G	0.3429	NA	NA	NA	0.679985	rs764018176	2	AL645819.1	33220	intergenic	0.118	NA	9	15	0	0	0
23:124765681:A:C	rs28815322	23	124765681	C	A	0.3439	2.752e-08	-0.0107	0.0019	0.678819	rs764018176	2	AL645819.1	31217	intergenic	0.573	7	9	15	0	0	0
23:124767207:A:G	rs5975044	23	124767207	G	A	0.3439	2.689e-08	-0.0107	0.0019	0.678819	rs764018176	2	AL645819.1	29691	intergenic	1.67	6	9	15	0	0	0
23:124767945:C:G	rs57035069	23	124767945	G	C	0.3439	2.747e-08	0.0107	0.0019	0.678819	rs764018176	2	AL645819.1	28953	intergenic	0.144	7	9	15	0	0	0
23:124768223:C:T	rs28537925	23	124768223	C	T	0.3429	2.013e-08	0.0108	0.0019	0.679985	rs764018176	2	AL645819.1	28675	intergenic	1.445	7	9	15	0	0	0
23:124768297:T:TAGAAGC	rs763021214	23	124768297	TAGAAGC	T	0.3429	2.657e-08	0.0107	0.0019	0.679985	rs764018176	2	AL645819.1	28601	intergenic	3.76	NA	9	15	0	0	0
23:124769347:G:T	rs34444245	23	124769347	G	T	0.337	1.905e-08	0.0108	0.0019	0.672868	rs764018176	2	AL645819.1	27551	intergenic	10.15	6	9	15	0	0	0
23:124769351:C:G	rs35332649	23	124769351	G	C	0.2893	6.67e-09	0.0117	0.002	0.747469	rs177010	2	AL645819.1	27547	intergenic	9.712	6	9	15	0	0	0
23:124770183:A:G	rs5976848	23	124770183	G	A	0.3439	2.471e-08	-0.0107	0.0019	0.678819	rs764018176	2	AL645819.1	26715	intergenic	3.537	6	9	15	0	0	0
23:124772205:C:T	rs28805660	23	124772205	C	T	0.3419	2.01e-08	0.0108	0.0019	0.681174	rs764018176	2	AL645819.1	24693	intergenic	1.519	7	9	15	0	0	0
23:124772858:A:G	rs2097319	23	124772858	G	A	0.3419	1.234e-08	0.0109	0.0019	0.681174	rs764018176	2	AL645819.1	24040	intergenic	0.73	NA	9	15	0	0	0
23:124774913:C:CATT	rs766294482	23	124774913	C	CATT	0.3419	2.442e-08	-0.0107	0.0019	0.681174	rs764018176	2	AL645819.1	21985	intergenic	6.793	NA	9	15	0	0	0
23:124775341:C:G	rs2097318	23	124775341	G	C	0.3419	2.086e-08	0.0108	0.0019	0.681174	rs764018176	2	AL645819.1	21557	intergenic	0.292	7	9	15	0	0	0
23:124776109:G:T	rs17217995	23	124776109	G	T	0.3429	1.989e-08	0.0108	0.0019	0.679985	rs764018176	2	AL645819.1	20789	intergenic	1.709	6	9	15	0	0	0
23:124776285:C:T	rs28545032	23	124776285	C	T	0.3419	1.734e-08	-0.0108	0.0019	0.681174	rs764018176	2	AL645819.1	20613	intergenic	3.475	7	9	15	0	0	0
23:124776428:C:CA	rs11292691	23	124776428	CA	C	0.3549	NA	NA	NA	0.650895	rs764018176	2	AL645819.1	20470	intergenic	3.707	NA	9	15	0	0	0
23:124776733:A:G	rs28634232	23	124776733	G	A	0.3429	2.041e-08	0.0108	0.0019	0.679985	rs764018176	2	AL645819.1	20165	intergenic	1.855	7	9	15	0	0	0
23:124776769:C:T	rs35592846	23	124776769	C	T	0.341	1.23e-08	-0.011	0.0019	0.677252	rs764018176	2	AL645819.1	20129	intergenic	1.388	6	9	15	0	0	0
23:124776775:C:T	rs80211633	23	124776775	C	T	0.3529	2.125e-08	-0.0109	0.0019	0.645987	rs764018176	2	AL645819.1	20123	intergenic	0.292	6	9	15	0	0	0
23:124776954:T:TTCTC	rs72047894	23	124776954	TTCTC	T	0.3419	NA	NA	NA	0.681174	rs764018176	2	AL645819.1	19944	intergenic	1.648	NA	9	15	0	0	0
23:124777882:C:T	rs5976889	23	124777882	C	T	0.3429	2.002e-08	0.0108	0.0019	0.679985	rs764018176	2	AL645819.1	19016	intergenic	2.029	7	9	15	0	0	0
23:124778720:G:T	rs4830090	23	124778720	G	T	0.3419	2.006e-08	-0.0108	0.0019	0.681174	rs764018176	2	AL645819.1	18178	intergenic	5.121	6	9	15	0	0	0
23:124778969:C:CTT	23:124778969:C:CTT	23	124778969	CTT	C	0.3479	NA	NA	NA	0.632886	rs177010	2	AL645819.1	17929	intergenic	11.83	NA	9	15	0	0	0
23:124779769:A:G	rs76000204	23	124779769	G	A	0.3429	2.069e-08	-0.0108	0.0019	0.679985	rs764018176	2	AL645819.1	17129	intergenic	1.236	6	9	15	0	0	0
23:124780455:A:G	rs60816067	23	124780455	G	A	0.3429	1.973e-08	-0.0108	0.0019	0.679985	rs764018176	2	AL645819.1	16443	intergenic	1.037	4	9	15	0	0	0
23:124780788:A:G	rs112949795	23	124780788	G	A	0.3429	2.199e-08	0.0107	0.0019	0.679985	rs764018176	2	AL645819.1	16110	intergenic	1.892	7	9	15	0	0	0
23:124780911:A:G	rs28888201	23	124780911	G	A	0.3429	1.971e-08	-0.0108	0.0019	0.679985	rs764018176	2	AL645819.1	15987	intergenic	0.956	6	9	15	0	0	0
23:124781830:C:G	rs4829684	23	124781830	G	C	0.3429	2.014e-08	0.0108	0.0019	0.679985	rs764018176	2	AL645819.1	15068	intergenic	0.776	5	9	15	0	0	0
23:124781912:A:G	rs4830095	23	124781912	G	A	0.3429	2.008e-08	-0.0108	0.0019	0.679985	rs764018176	2	AL645819.1	14986	intergenic	4.488	7	9	15	0	0	0
23:124782368:T:TTAAAAAAA	rs761584443	23	124782368	TTAAAAAAA	T	0.3429	2.157e-08	-0.0107	0.0019	0.679985	rs764018176	2	AL645819.1	14530	intergenic	1.724	NA	9	15	0	0	0
23:124783301:A:G	rs28654712	23	124783301	G	A	0.3429	2.008e-08	-0.0108	0.0019	0.679985	rs764018176	2	AL645819.1	13597	intergenic	3.266	7	9	15	0	0	0
23:124783469:A:G	rs28523834	23	124783469	G	A	0.3429	2.019e-08	-0.0108	0.0019	0.679985	rs764018176	2	AL645819.1	13429	intergenic	2.935	6	9	15	0	0	0
23:124784218:C:T	rs79658279	23	124784218	C	T	0.3419	2.242e-08	0.0107	0.0019	0.681174	rs764018176	2	AL645819.1	12680	intergenic	2.109	7	9	15	0	0	0
23:124784451:T:TA	rs746783100	23	124784451	TA	T	0.3429	2.965e-08	-0.0106	0.0019	0.679985	rs764018176	2	AL645819.1	12447	intergenic	0.578	NA	9	15	0	0	0
23:124784660:C:G	rs1116480	23	124784660	G	C	0.3419	2.14e-08	0.0107	0.0019	0.681174	rs764018176	2	AL645819.1	12238	intergenic	0.473	6	9	15	0	0	0
23:124784709:A:G	rs1116479	23	124784709	G	A	0.3429	2.068e-08	-0.0107	0.0019	0.679985	rs764018176	2	AL645819.1	12189	intergenic	2.621	NA	9	15	0	0	0
23:124785645:C:T	rs4830098	23	124785645	C	T	0.3429	2.078e-08	-0.0107	0.0019	0.679985	rs764018176	2	AL645819.1	11253	intergenic	9.072	5	9	15	0	0	0
23:124786737:C:T	rs5976916	23	124786737	C	T	0.3429	1.89e-08	0.0108	0.0019	0.679985	rs764018176	2	AL645819.1	10161	intergenic	1.939	6	9	15	0	0	0
23:124786838:A:G	rs28844917	23	124786838	G	A	0.3429	1.956e-08	-0.0108	0.0019	0.679985	rs764018176	2	AL645819.1	10060	intergenic	9.509	6	9	15	0	0	0
23:124786980:A:T	rs28796317	23	124786980	T	A	0.3459	1.985e-08	0.0108	0.0019	0.669499	rs764018176	2	AL645819.1	9918	intergenic	8.139	7	9	15	0	0	0
23:124787644:C:T	rs61325195	23	124787644	C	T	0.3419	2.005e-08	0.0108	0.0019	0.681174	rs764018176	2	AL645819.1	9254	intergenic	1.895	6	9	15	0	0	0
23:124788314:C:T	rs76293259	23	124788314	C	T	0.3419	1.956e-08	0.0108	0.0019	0.681174	rs764018176	2	AL645819.1	8584	intergenic	2.75	7	9	15	0	0	0
23:124788377:A:G	rs78935761	23	124788377	G	A	0.3429	1.958e-08	0.0108	0.0019	0.679985	rs764018176	2	AL645819.1	8521	intergenic	1.254	7	9	15	0	0	0
23:124788417:A:AT	rs113754424	23	124788417	AT	A	0.3419	3.749e-08	-0.0106	0.0019	0.682135	rs764018176	2	AL645819.1	8481	intergenic	1.078	NA	9	15	0	0	0
23:124788421:A:T	rs60422493	23	124788421	T	A	0.3429	0.001108	-0.0179	0.0055	0.679985	rs764018176	2	AL645819.1	8477	intergenic	0.645	7	9	15	0	0	0
23:124788773:G:T	rs56944493	23	124788773	G	T	0.3429	1.977e-08	-0.0108	0.0019	0.679985	rs764018176	2	AL645819.1	8125	intergenic	2.762	5	9	15	0	0	0
23:124789205:A:G	rs2213351	23	124789205	G	A	0.3429	1.95e-08	0.0108	0.0019	0.679985	rs764018176	2	AL645819.1	7693	intergenic	0.681	6	9	15	0	0	0
23:124789451:T:TA	rs773478672	23	124789451	TA	T	0.3429	2.044e-08	0.0108	0.0019	0.679985	rs764018176	2	AL645819.1	7447	intergenic	1.459	NA	9	15	0	0	0
23:124790618:C:G	rs76379288	23	124790618	G	C	0.3429	1.843e-08	0.0108	0.0019	0.679985	rs764018176	2	AL645819.1	6280	intergenic	0.497	6	9	15	0	0	0
23:124790922:C:T	rs74815727	23	124790922	C	T	0.3429	1.884e-08	0.0108	0.0019	0.679985	rs764018176	2	AL645819.1	5976	intergenic	8.99	6	9	15	0	0	0
23:124791947:A:AAGG	rs200175354	23	124791947	AAGG	A	0.3429	1.961e-08	-0.0108	0.0019	0.679985	rs764018176	2	AL645819.1	4951	intergenic	0.024	NA	9	15	0	0	0
23:124792151:C:G	rs200931266	23	124792151	G	C	0.334	8.477e-08	-0.0107	0.002	0.656985	rs764018176	2	AL645819.1	4747	intergenic	0.038	6	9	15	0	0	0
23:124792161:A:C	rs186739183	23	124792161	C	A	0.334	7.551e-08	-0.0107	0.002	0.656985	rs764018176	2	AL645819.1	4737	intergenic	0.005	7	9	15	0	0	0
23:124792255:A:C	rs58551094	23	124792255	C	A	0.3429	1.915e-08	0.0108	0.0019	0.679985	rs764018176	2	AL645819.1	4643	intergenic	2.459	7	9	15	0	0	0
23:124792412:G:T	rs200720983	23	124792412	T	G	0.3429	NA	NA	NA	0.679985	rs764018176	2	AL645819.1	4486	intergenic	3.356	7	9	15	0	0	0
23:124792868:A:G	rs59610530	23	124792868	G	A	0.341	2.864e-08	-0.0107	0.0019	0.668027	rs764018176	2	AL645819.1	4030	intergenic	1.199	6	9	15	0	0	0
23:124794465:A:G	rs10521734	23	124794465	G	A	0.3429	1.864e-08	-0.0108	0.0019	0.679985	rs764018176	2	AL645819.1	2433	intergenic	0.83	7	9	15	0	0	0
23:124795247:C:T	rs17303093	23	124795247	C	T	0.3429	1.829e-08	0.0108	0.0019	0.679985	rs764018176	2	AL645819.1	1651	intergenic	0.302	7	9	15	0	0	0
23:124796234:A:G	rs2336530	23	124796234	G	A	0.3429	1.799e-08	0.0108	0.0019	0.679985	rs764018176	2	AL645819.1	664	upstream	1.494	NA	9	15	0	0	0
23:124797378:A:G	rs78428372	23	124797378	G	A	0.3429	1.768e-08	-0.0108	0.0019	0.679985	rs764018176	2	AL645819.1	388	downstream	7.346	7	9	15	0	0	0
23:124798515:C:T	rs78929869	23	124798515	C	T	0.3429	1.795e-08	0.0108	0.0019	0.679985	rs764018176	2	AL645819.1	1525	intergenic	13.5	7	9	15	0	0	0
23:124798557:C:T	rs74750396	23	124798557	C	T	0.3429	1.851e-08	0.0108	0.0019	0.679985	rs764018176	2	AL645819.1	1567	intergenic	15.9	6	9	15	0	0	0
23:124799652:G:T	rs78751890	23	124799652	G	T	0.3429	1.838e-08	0.0108	0.0019	0.679985	rs764018176	2	AL645819.1	2662	intergenic	0.212	6	9	15	0	0	0
23:124800588:A:G	rs59415351	23	124800588	G	A	0.3429	1.723e-08	0.0108	0.0019	0.679985	rs764018176	2	AL645819.1	3598	intergenic	1.375	6	9	15	0	0	0
23:124801896:A:G	rs76213182	23	124801896	G	A	0.3429	1.867e-08	-0.0108	0.0019	0.679985	rs764018176	2	AL645819.1	4906	intergenic	1.217	7	9	15	0	0	0
23:124802619:A:G	rs28766380	23	124802619	G	A	0.3429	1.667e-08	0.0108	0.0019	0.679985	rs764018176	2	AL645819.1	5629	intergenic	0.499	7	9	15	0	0	0
23:124803654:A:G	rs76018522	23	124803654	G	A	0.3429	1.752e-08	-0.0108	0.0019	0.679985	rs764018176	2	AL645819.1	6664	intergenic	11.1	7	9	15	0	0	0
23:124804654:A:G	rs28587617	23	124804654	G	A	0.3429	1.718e-08	0.0108	0.0019	0.679985	rs764018176	2	AL645819.1	7664	intergenic	0.471	7	9	15	0	0	0
23:124805548:C:T	rs74925389	23	124805548	C	T	0.3429	1.704e-08	-0.0108	0.0019	0.679985	rs764018176	2	AL645819.1	8558	intergenic	2.448	6	9	15	0	0	0
23:124805711:A:G	rs2227041	23	124805711	G	A	0.2952	2.861e-09	-0.0119	0.002	0.762524	rs177010	2	AL645819.1	8721	intergenic	2.181	NA	9	15	0	0	0
23:124807474:G:T	rs79972493	23	124807474	G	T	0.3429	1.659e-08	-0.0108	0.0019	0.679985	rs764018176	2	AL645819.1	10484	intergenic	3.1	6	9	15	0	0	0
23:124807741:C:T	rs17303107	23	124807741	C	T	0.3429	1.71e-08	0.0108	0.0019	0.679985	rs764018176	2	AL645819.1	10751	intergenic	6.31	7	7	15	0	0	0
23:124808289:C:T	rs916210	23	124808289	C	T	0.3429	1.672e-08	-0.0108	0.0019	0.679985	rs764018176	2	AL645819.1	11299	intergenic	3.006	NA	7	15	0	0	0
23:124808756:A:C	rs58336472	23	124808756	C	A	0.3439	1.526e-08	-0.0109	0.0019	0.677844	rs764018176	2	AL645819.1	11766	intergenic	0.557	7	7	15	0	0	0
23:124809679:A:AT	rs36105069	23	124809679	AT	A	0.3449	1.445e-08	-0.0109	0.0019	0.671613	rs764018176	2	AL645819.1	12689	intergenic	0.219	NA	7	15	0	0	0
23:124810605:C:G	rs5976958	23	124810605	G	C	0.3429	1.563e-08	0.0109	0.0019	0.679985	rs764018176	2	AL645819.1	13615	intergenic	0.649	5	9	15	0	0	0
23:124810994:C:G	rs28849989	23	124810994	G	C	0.3429	1.689e-08	0.0108	0.0019	0.679985	rs764018176	2	AL645819.1	14004	intergenic	0.49	6	9	15	0	0	0
23:124811654:C:T	rs60394306	23	124811654	C	T	0.3429	1.737e-08	0.0108	0.0019	0.679985	rs764018176	2	AL645819.1	14664	intergenic	2.067	6	9	15	0	0	0
23:124816761:C:T	rs4829691	23	124816761	C	T	0.3429	1.485e-08	-0.0109	0.0019	0.679985	rs764018176	2	AL645819.1	19771	intergenic	6.619	6	7	15	0	0	0
23:124816818:A:G	rs4830116	23	124816818	G	A	0.3429	1.533e-08	0.0109	0.0019	0.679985	rs764018176	2	AL645819.1	19828	intergenic	9.07	6	7	15	0	0	0
23:124817147:C:T	rs112575939	23	124817147	C	T	0.3429	1.467e-08	0.0109	0.0019	0.679985	rs764018176	2	AL645819.1	20157	intergenic	2.757	6	7	15	0	0	0
23:124817596:C:T	rs28759381	23	124817596	C	T	0.3429	1.908e-08	0.0108	0.0019	0.679985	rs764018176	2	AL645819.1	20606	intergenic	7.454	6	9	15	0	0	0
23:124819424:A:G	rs1072034	23	124819424	G	A	0.3429	1.436e-08	0.0109	0.0019	0.679985	rs764018176	2	AL645819.1	22434	intergenic	0.094	NA	9	15	0	0	0
23:124827433:A:G	rs2213345	23	124827433	G	A	0.3072	2.215e-10	0.0126	0.002	0.742987	rs177010	2	AL645819.1	30443	intergenic	0.062	NA	9	15	0	0	0
23:124828774:C:G	rs17218016	23	124828774	G	C	0.3042	2.005e-10	0.0126	0.002	0.733782	rs177010	2	AL645819.1	31784	intergenic	0.138	6	9	15	0	0	0
23:124829531:C:T	rs4830126	23	124829531	C	T	0.3062	1.995e-10	-0.0126	0.002	0.745731	rs177010	2	AL645819.1	32541	intergenic	2.207	6	15	15	0	0	0
23:124830620:G:T	rs28559666	23	124830620	G	T	0.3062	1.902e-10	0.0127	0.002	0.745731	rs177010	2	AL645819.1	33630	intergenic	5.732	7	9	15	0	0	0
23:124831349:A:G	rs17218023	23	124831349	G	A	0.3062	2.044e-10	-0.0126	0.002	0.745731	rs177010	2	AL645819.1	34359	intergenic	3.365	6	9	15	0	0	0
23:124835080:A:G	rs146481787	23	124835080	G	A	0.2962	1.07e-09	-0.0123	0.002	0.725187	rs177010	2	AL645819.1	38090	intergenic	10.9	6	9	15	0	0	0
23:124835297:A:T	rs28884570	23	124835297	T	A	0.3062	1.106e-10	0.0128	0.002	0.728295	rs177010	2	AL645819.1	38307	intergenic	13.4	6	9	15	0	0	0
23:124836455:A:C	rs140205224	23	124836455	C	A	0.3002	1.536e-10	0.0127	0.002	0.692915	rs177010	2	AL645819.1	39465	intergenic	10.38	7	9	15	0	0	0
23:124837477:G:T	rs28808271	23	124837477	G	T	0.3062	1.592e-10	0.0127	0.002	0.728295	rs177010	2	AL645819.1	40487	intergenic	7.432	5	9	15	0	0	0
23:124840244:A:G	rs28582628	23	124840244	G	A	0.3062	1.509e-10	-0.0127	0.002	0.728295	rs177010	2	AL645819.1	43254	intergenic	3.315	6	9	15	0	0	0
23:124840593:A:G	rs149954273	23	124840593	G	A	0.3062	1.548e-10	0.0127	0.002	0.728295	rs177010	2	AL645819.1	43603	intergenic	2.071	7	9	15	0	0	0
23:124841583:A:G	rs146730833	23	124841583	G	A	0.3062	1.522e-10	-0.0127	0.002	0.728295	rs177010	2	AL645819.1	44593	intergenic	4.291	6	9	15	0	0	0
23:124842475:A:C	rs140744974	23	124842475	C	A	0.3062	1.508e-10	-0.0127	0.002	0.728295	rs177010	2	AL645819.1	45485	intergenic	0.073	6	9	15	0	0	0
23:124843709:C:G	rs138512489	23	124843709	G	C	0.3062	1.398e-10	-0.0127	0.002	0.728295	rs177010	2	AL645819.1	46719	intergenic	3.008	7	8	15	0	0	0
23:124844353:A:C	rs142649686	23	124844353	C	A	0.3062	1.443e-10	0.0127	0.002	0.728295	rs177010	2	AL645819.1	47363	intergenic	4.071	6	7	15	0	0	0
23:124849741:G:T	rs5932628	23	124849741	G	T	0.3062	1.494e-10	-0.0127	0.002	0.728295	rs177010	2	AL645819.1	52751	intergenic	1.856	6	9	15	0	0	0
23:124851116:A:G	rs5932629	23	124851116	G	A	0.2952	9.862e-11	-0.0129	0.002	0.716297	rs764018176	2	AL645819.1	54126	intergenic	2.485	5	9	15	0	0	0
23:124851364:C:T	rs5930344	23	124851364	C	T	0.3062	1.556e-10	-0.0127	0.002	0.728295	rs177010	2	AL645819.1	54374	intergenic	8.774	7	9	15	0	0	0
23:124851435:C:T	rs5930345	23	124851435	C	T	0.3062	1.456e-10	-0.0127	0.002	0.728295	rs177010	2	AL645819.1	54445	intergenic	4.45	7	9	15	0	0	0
23:124851472:A:G	rs138829045	23	124851472	G	A	0.3062	1.414e-10	0.0127	0.002	0.728295	rs177010	2	AL645819.1	54482	intergenic	2.135	6	9	15	0	0	0
23:124851634:A:AT	rs377648757	23	124851634	AT	A	0.3062	NA	NA	NA	0.728295	rs177010	2	AL645819.1	54644	intergenic	0.487	NA	9	15	0	0	0
23:124852322:A:T	rs183119936	23	124852322	T	A	0.3062	1.282e-10	-0.0128	0.002	0.728295	rs177010	2	AL645819.1	55332	intergenic	0.862	6	9	15	0	0	0
23:124852427:C:T	rs187701287	23	124852427	C	T	0.3032	9.851e-11	0.0129	0.002	0.712818	rs177010	2	AL645819.1	55437	intergenic	0.647	7	9	15	0	0	0
23:124853992:C:T	rs5977100	23	124853992	C	T	0.3062	1.65e-10	0.0127	0.002	0.728295	rs177010	2	AL645819.1	57002	intergenic	7.67	6	9	15	0	0	0
23:124854915:A:G	rs61675134	23	124854915	G	A	0.3062	1.627e-10	-0.0127	0.002	0.728295	rs177010	2	AL645819.1	57925	intergenic	11.08	6	9	15	0	0	0
23:124857183:C:T	rs2213346	23	124857183	C	T	0.3062	1.475e-10	-0.0127	0.002	0.728295	rs177010	2	AL645819.1	60193	intergenic	3.237	NA	9	15	0	0	0
23:124858820:C:T	rs147390037	23	124858820	C	T	0.3052	1.346e-10	0.0128	0.002	0.730206	rs177010	2	AL645819.1	61830	intergenic	4.181	6	9	15	0	0	0
23:124859318:A:T	rs58075807	23	124859318	T	A	0.3062	1.271e-10	0.0128	0.002	0.728295	rs177010	2	AL645819.1	62328	intergenic	3.381	7	9	15	0	0	0
23:124859476:A:T	rs60892997	23	124859476	T	A	0.3052	1.344e-10	0.0128	0.002	0.730206	rs177010	2	AL645819.1	62486	intergenic	7.282	6	9	15	0	0	0
23:124860047:A:G	rs5932638	23	124860047	G	A	0.3062	1.343e-10	-0.0128	0.002	0.728295	rs177010	2	AL645819.1	63057	intergenic	5.643	6	9	15	0	0	0
23:124860712:A:G	rs5977113	23	124860712	G	A	0.3072	1.157e-10	0.0128	0.002	0.731921	rs177010	2	AL645819.1	63722	intergenic	3.958	6	9	15	0	0	0
23:124861615:A:G	rs5930348	23	124861615	G	A	0.3062	1.517e-10	-0.0127	0.002	0.728295	rs177010	2	AL645819.1	64625	intergenic	0.723	6	9	15	0	0	0
23:124862736:A:G	rs150177049	23	124862736	G	A	0.2962	8.772e-10	-0.0123	0.002	0.725187	rs177010	2	AL645819.1	65746	intergenic	1.56	5	9	15	0	0	0
23:124863753:A:G	rs4830140	23	124863753	G	A	0.3062	1.32e-10	-0.0128	0.002	0.728295	rs177010	2	AL645819.1	66763	intergenic	1.687	7	9	15	0	0	0
23:124863995:C:T	rs2336529	23	124863995	C	T	0.3062	1.4e-10	0.0127	0.002	0.728295	rs177010	2	AL645819.1	67005	intergenic	1.124	NA	9	15	0	0	0
23:124864287:A:C	rs2336528	23	124864287	C	A	0.3062	1.411e-10	-0.0127	0.002	0.728295	rs177010	2	AL645819.1	67297	intergenic	0.288	NA	9	15	0	0	0
23:124864852:A:C	rs5932642	23	124864852	C	A	0.3062	1.332e-10	-0.0128	0.002	0.728295	rs177010	2	AL645819.1	67862	intergenic	0.312	6	9	15	0	0	0
23:124865821:C:T	rs4581189	23	124865821	C	T	0.3062	1.345e-10	-0.0128	0.002	0.728295	rs177010	2	AL645819.1	68831	intergenic	0.722	6	9	15	0	0	0
23:124867721:G:GT	rs143590212	23	124867721	GT	G	0.3221	NA	NA	NA	0.666758	rs177010	2	AL645819.1	70731	intergenic	2.073	NA	9	15	0	0	0
23:124867934:C:T	rs5932645	23	124867934	C	T	0.3062	1.34e-10	-0.0128	0.002	0.728295	rs177010	2	AL645819.1	70944	intergenic	1.364	6	9	15	0	0	0
23:124869570:A:G	rs28853434	23	124869570	G	A	0.3062	1.336e-10	-0.0128	0.002	0.728295	rs177010	2	AL645819.1	72580	intergenic	8.528	7	9	15	0	0	0
23:124870704:C:G	rs142868199	23	124870704	G	C	0.3062	1.294e-10	-0.0128	0.002	0.728295	rs177010	2	AL645819.1	73714	intergenic	8.173	6	9	15	0	0	0
23:124871807:C:T	rs28494109	23	124871807	C	T	0.3062	1.605e-10	-0.0127	0.002	0.728295	rs177010	2	AL645819.1	74817	intergenic	2.073	6	9	15	0	0	0
23:124873036:C:T	rs17218030	23	124873036	C	T	0.3062	1.515e-10	-0.0127	0.002	0.728295	rs177010	2	AL645819.1	76046	intergenic	3.537	6	14	15	0	0	0
23:124873859:C:T	rs5932664	23	124873859	C	T	0.3062	1.544e-10	0.0127	0.002	0.728295	rs177010	2	AL645819.1	76869	intergenic	1.105	7	14	15	0	0	0
23:124873910:C:T	rs5932665	23	124873910	C	T	0.3062	1.57e-10	-0.0127	0.002	0.728295	rs177010	2	AL645819.1	76920	intergenic	12.61	6	14	15	0	0	0
23:124874374:C:T	rs17303114	23	124874374	C	T	0.3042	1.527e-10	0.0127	0.002	0.716418	rs177010	2	AL645819.1	77384	intergenic	0.031	7	9	15	0	0	0
23:124874666:C:T	rs17303120	23	124874666	C	T	0.3062	1.532e-10	-0.0127	0.002	0.728295	rs177010	2	AL645819.1	77676	intergenic	5.412	6	14	15	0	0	0
23:124874812:A:G	rs5930358	23	124874812	G	A	0.3042	1.626e-10	0.0127	0.002	0.716418	rs177010	2	AL645819.1	77822	intergenic	0.077	7	14	15	0	0	0
23:124875421:A:T	rs5932666	23	124875421	T	A	0.3042	1.772e-10	0.0127	0.002	0.716418	rs177010	2	AL645819.1	78431	intergenic	7.262	6	14	15	0	0	0
23:124877189:C:G	rs4478712	23	124877189	G	C	0.3062	1.762e-10	0.0127	0.002	0.728295	rs177010	2	AL645819.1	80199	intergenic	0.338	7	9	15	0	0	0
23:124877372:C:T	rs5932675	23	124877372	C	T	0.3062	1.785e-10	0.0127	0.002	0.728295	rs177010	2	AL645819.1	80382	intergenic	5.948	6	9	15	0	0	0
23:124877606:C:T	rs5932678	23	124877606	C	T	0.3062	1.858e-10	-0.0127	0.002	0.728295	rs177010	2	AL645819.1	80616	intergenic	3.161	6	9	15	0	0	0
23:124877647:A:G	rs5932679	23	124877647	G	A	0.3062	1.763e-10	-0.0127	0.002	0.728295	rs177010	2	AL645819.1	80657	intergenic	0.722	6	9	15	0	0	0
23:124879661:A:T	rs5932682	23	124879661	T	A	0.3062	1.832e-10	0.0127	0.002	0.728295	rs177010	2	AL645819.1	82671	intergenic	3.049	6	9	15	0	0	0
23:124883017:A:G	rs192263010	23	124883017	G	A	0.3042	1.714e-10	0.0127	0.002	0.716418	rs177010	2	AL645819.1	86027	intergenic	3.022	5	9	15	0	0	0
23:124883598:C:T	rs28375180	23	124883598	C	T	0.3062	1.673e-10	0.0127	0.002	0.728295	rs177010	2	AL645819.1	86608	intergenic	1.331	6	9	15	0	0	0
23:124884509:A:G	rs4311783	23	124884509	G	A	0.3091	1.599e-10	0.0127	0.002	0.743898	rs177010	2	AL645819.1	87519	intergenic	2.519	7	9	15	0	0	0
23:124884718:A:C	rs4351527	23	124884718	C	A	0.3062	1.582e-10	0.0127	0.002	0.728295	rs177010	2	AL645819.1	87728	intergenic	0.133	6	9	15	0	0	0
23:124885148:A:C	rs28803824	23	124885148	C	A	0.3062	1.737e-10	0.0127	0.002	0.728295	rs177010	2	AL645819.1	88158	intergenic	5.855	6	9	15	0	0	0
23:124885292:A:T	rs28802959	23	124885292	T	A	0.3062	1.608e-10	-0.0127	0.002	0.728295	rs177010	2	AL645819.1	88302	intergenic	0.317	6	9	15	0	0	0
23:124886726:T:TG	rs35573520	23	124886726	TG	T	0.3062	NA	NA	NA	0.728295	rs177010	2	AL645819.1	89736	intergenic	3.427	NA	9	15	0	0	0
23:124887524:A:G	rs5932694	23	124887524	G	A	0.3062	1.614e-10	0.0127	0.002	0.728295	rs177010	2	AL645819.1	90534	intergenic	14.35	7	9	15	0	0	0
23:124889139:A:G	rs4830170	23	124889139	G	A	0.3062	1.591e-10	0.0127	0.002	0.728295	rs177010	2	AL645819.1	92149	intergenic	1.09	6	9	15	0	0	0
23:124889587:A:G	rs5932695	23	124889587	G	A	0.3062	1.611e-10	0.0127	0.002	0.728295	rs177010	2	AL645819.1	92597	intergenic	3.621	7	14	15	0	0	0
23:124889615:A:G	rs5932696	23	124889615	G	A	0.3062	1.693e-10	-0.0127	0.002	0.728295	rs177010	2	AL645819.1	92625	intergenic	3.212	6	14	15	0	0	0
23:124890550:C:T	rs35858575	23	124890550	C	T	0.3062	1.695e-10	0.0127	0.002	0.728295	rs177010	2	AL645819.1	93560	intergenic	0.673	7	14	15	0	0	0
23:124890637:C:CAT	rs757898800	23	124890637	C	CAT	0.3062	1.198e-10	-0.0128	0.002	0.728295	rs177010	2	AL645819.1	93647	intergenic	3.375	NA	14	15	0	0	0
23:124891105:A:C	rs4130717	23	124891105	C	A	0.2972	1.731e-10	0.0131	0.002	0.702998	rs177010	2	AL645819.1	94115	intergenic	0.111	5	14	15	0	0	0
23:124893506:C:T	rs145807936	23	124893506	C	T	0.3052	1.788e-10	-0.0127	0.002	0.730206	rs177010	2	AL645819.1	96516	intergenic	12.31	6	9	15	0	0	0
23:124894361:C:T	rs5932703	23	124894361	C	T	0.3052	1.84e-10	-0.0127	0.002	0.730206	rs177010	2	AL645819.1	97371	intergenic	3.109	6	9	15	0	0	0
23:124894793:A:G	rs5932704	23	124894793	G	A	0.3052	1.902e-10	0.0127	0.002	0.730206	rs177010	2	AL645819.1	97803	intergenic	6.997	7	9	15	0	0	0
23:124896316:A:G	rs28892393	23	124896316	G	A	0.3052	2.132e-10	-0.0126	0.002	0.730206	rs177010	2	AL645819.1	99326	intergenic	0.899	6	9	15	0	0	0
23:124896571:A:G	rs5930367	23	124896571	G	A	0.3052	2.299e-10	0.0126	0.002	0.730206	rs177010	2	AL645819.1	99581	intergenic	4.42	7	9	15	0	0	0
23:124896835:A:G	rs5932706	23	124896835	G	A	0.3062	2.204e-10	0.0126	0.002	0.728295	rs177010	2	AL645819.1	99845	intergenic	4.95	7	9	15	0	0	0
23:124897143:A:T	rs28822800	23	124897143	T	A	0.3062	2.241e-10	0.0126	0.002	0.728295	rs177010	2	AL645819.1	100153	intergenic	13.86	6	9	15	0	0	0
23:124897412:C:G	rs28871269	23	124897412	G	C	0.3052	2.084e-10	-0.0126	0.002	0.730206	rs177010	2	AL645819.1	100422	intergenic	5.828	6	9	15	0	0	0
23:124897499:C:T	rs4539009	23	124897499	C	T	0.3052	2.21e-10	-0.0126	0.002	0.730206	rs177010	2	AL645819.1	100509	intergenic	2.004	6	9	15	0	0	0
23:124898447:G:T	rs5930371	23	124898447	G	T	0.3072	5.529e-10	0.0123	0.002	0.731921	rs177010	2	AL645819.1	101457	intergenic	0.681	7	9	15	0	0	0
23:124899856:A:G	rs28802634	23	124899856	G	A	0.325	1.14e-07	0.0103	0.002	0.863959	rs764018176	2	AL645819.1	102866	intergenic	9.763	6	9	15	0	0	0
23:124900785:C:T	rs5930374	23	124900785	C	T	0.325	1.298e-07	0.0103	0.002	0.863959	rs764018176	2	AL645819.1	103795	intergenic	0.547	6	9	15	0	0	0
23:124901648:A:G	rs5930375	23	124901648	G	A	0.326	1.166e-07	0.0103	0.002	0.861877	rs764018176	2	AL645819.1	104658	intergenic	1.612	7	9	15	0	0	0
23:124901875:C:T	rs5932713	23	124901875	C	T	0.325	1.146e-07	0.0103	0.002	0.864388	rs764018176	2	AL645819.1	104885	intergenic	1.337	7	9	15	0	0	0
23:124903305:A:G	rs60281878	23	124903305	G	A	0.326	1.171e-07	0.0103	0.002	0.861877	rs764018176	2	AL645819.1	106315	intergenic	3.566	7	7	15	0	0	0
23:124903887:A:G	rs28496770	23	124903887	G	A	0.325	1.328e-07	-0.0103	0.002	0.863959	rs764018176	2	AL645819.1	106897	intergenic	1.323	5	7	15	0	0	0
23:124904219:C:T	rs5932716	23	124904219	C	T	0.326	1.358e-07	0.0103	0.002	0.861877	rs764018176	2	AL645819.1	107229	intergenic	2.305	NA	5	15	0	0	0
23:124904594:A:T	rs112627920	23	124904594	T	A	0.325	1.462e-07	-0.0103	0.002	0.863959	rs764018176	2	AL645819.1	107604	intergenic	2.803	6	5	15	0	0	0
23:124906178:G:GA	rs3074096	23	124906178	GA	G	0.3241	NA	NA	NA	0.860216	rs764018176	2	AL645819.1	109188	intergenic	0.125	NA	5	15	0	0	0
23:124907475:C:T	rs182211449	23	124907475	C	T	0.3241	1.395e-07	0.0103	0.002	0.860216	rs764018176	2	AL645819.1	110485	intergenic	4.575	7	5	15	0	0	0
23:124913828:C:T	rs202244550	23	124913828	C	T	0.3241	7.718e-08	-0.0105	0.0019	0.860216	rs764018176	2	AL645819.1	116838	intergenic	0.804	7	5	15	0	0	0
23:124918725:A:T	rs148641797	23	124918725	T	A	0.325	1.381e-07	0.0103	0.002	0.864388	rs764018176	2	AL645819.1	121735	intergenic	2.779	6	5	15	0	0	0
23:124919529:C:T	rs56739002	23	124919529	C	T	0.325	7.544e-08	0.0106	0.002	0.863959	rs764018176	2	AL645819.1	122539	intergenic	0.984	7	5	15	0	0	0
23:124919604:C:T	rs111589239	23	124919604	C	T	0.326	1.372e-07	0.0103	0.002	0.861877	rs764018176	2	AL645819.1	122614	intergenic	1.953	7	5	15	0	0	0
23:124920040:C:T	rs113194721	23	124920040	C	T	0.327	1.457e-07	-0.0103	0.002	0.859377	rs764018176	2	AL645819.1	123050	intergenic	0.535	7	5	15	0	0	0
23:124920383:A:G	rs5932724	23	124920383	G	A	0.3241	1.503e-07	0.0103	0.002	0.849012	rs764018176	2	AL645819.1	123393	intergenic	0.578	5	5	15	0	0	0
23:124923248:C:T	rs28871137	23	124923248	C	T	0.325	1.721e-07	-0.0102	0.002	0.863959	rs764018176	2	AL645819.1	126258	intergenic	3.158	6	9	15	0	0	0
23:124923386:G:T	rs58136432	23	124923386	G	T	0.3231	1.714e-07	-0.0102	0.002	0.851081	rs764018176	2	AL645819.1	126396	intergenic	5.279	7	9	15	0	0	0
23:124927813:A:T	rs5930388	23	124927813	T	A	0.325	1.651e-07	0.0102	0.002	0.85812	rs764018176	2	AL645819.1	130823	intergenic	6.402	7	9	15	0	0	0
23:124927979:C:T	rs5932734	23	124927979	C	T	0.325	1.596e-07	0.0102	0.002	0.863959	rs764018176	2	AL645819.1	130989	intergenic	3.483	7	9	15	0	0	0
23:124928194:C:CT	rs371303024	23	124928194	CT	C	0.335	NA	NA	NA	0.824231	rs764018176	2	AL645819.1	131204	intergenic	5.778	NA	9	15	0	0	0
23:124928247:C:T	rs5930389	23	124928247	C	T	0.3241	1.665e-07	-0.0102	0.002	0.849012	rs764018176	2	AL645819.1	131257	intergenic	3.667	7	9	15	0	0	0
23:124928285:C:T	rs5932735	23	124928285	C	T	0.326	1.562e-07	-0.0102	0.002	0.861877	rs764018176	2	AL645819.1	131295	intergenic	3.198	7	9	15	0	0	0
23:124928427:A:G	rs5932736	23	124928427	G	A	0.326	1.648e-07	-0.0102	0.002	0.861877	rs764018176	2	AL645819.1	131437	intergenic	3.655	6	9	15	0	0	0
23:124928793:C:T	rs61639717	23	124928793	C	T	0.326	1.72e-07	0.0102	0.002	0.861877	rs764018176	2	AL645819.1	131803	intergenic	3.852	7	9	15	0	0	0
23:124929235:G:T	rs5932737	23	124929235	G	T	0.326	1.544e-07	-0.0102	0.002	0.861877	rs764018176	2	AL645819.1	132245	intergenic	5.795	7	9	15	0	0	0
23:124930742:A:G	rs2878604	23	124930742	G	A	0.326	1.657e-07	0.0102	0.002	0.861877	rs764018176	2	AL645819.1	133752	intergenic	1.358	NA	9	15	0	0	0
23:124931617:A:C	rs4830183	23	124931617	C	A	0.325	1.727e-07	0.0102	0.002	0.864388	rs764018176	2	AL645819.1	134627	intergenic	7.596	7	9	15	0	0	0
23:124932943:C:T	rs28623681	23	124932943	C	T	0.326	1.698e-07	0.0102	0.002	0.861877	rs764018176	2	AL645819.1	135953	intergenic	0.268	7	9	15	0	0	0
23:124933711:A:G	rs5930397	23	124933711	G	A	0.326	1.685e-07	0.0102	0.002	0.861877	rs764018176	2	AL645819.1	136721	intergenic	5.301	7	9	15	0	0	0
23:124933780:C:T	rs5930398	23	124933780	C	T	0.326	1.683e-07	0.0102	0.002	0.861877	rs764018176	2	AL645819.1	136790	intergenic	9.201	5	9	15	0	0	0
23:124934250:A:ATCTCTC	rs769823512	23	124934250	ATCTCTC	A	0.3181	2.561e-07	-0.0103	0.002	0.82816	rs764018176	2	AL645819.1	137260	intergenic	0.403	NA	9	15	0	0	0
23:124934316:G:T	rs2336072	23	124934316	G	T	0.326	1.722e-07	0.0102	0.002	0.861877	rs764018176	2	AL645819.1	137326	intergenic	0.393	NA	9	15	0	0	0
23:124935305:C:T	rs998889	23	124935305	C	T	0.328	1.685e-07	0.0102	0.002	0.85156	rs764018176	2	AL645819.1	138315	intergenic	1.323	7	9	15	0	0	0
23:124935514:C:T	rs998890	23	124935514	C	T	0.325	1.803e-07	-0.0102	0.002	0.864388	rs764018176	2	AL645819.1	138524	intergenic	3.303	7	9	15	0	0	0
23:124936596:C:T	rs1000801	23	124936596	C	T	0.326	1.726e-07	0.0102	0.002	0.861877	rs764018176	2	AL645819.1	139606	intergenic	0.151	NA	9	15	0	0	0
23:124936746:G:T	rs998983	23	124936746	G	T	0.326	1.743e-07	0.0102	0.002	0.861877	rs764018176	2	AL645819.1	139756	intergenic	1.345	NA	9	15	0	0	0
23:124937284:A:C	rs17303162	23	124937284	C	A	0.326	1.755e-07	-0.0102	0.002	0.861877	rs764018176	2	AL645819.1	140294	intergenic	1.235	6	9	15	0	0	0
23:124938300:A:G	rs28439879	23	124938300	G	A	0.326	2.317e-07	-0.0101	0.002	0.861877	rs764018176	2	AL645819.1	141310	intergenic	11.06	6	9	15	0	0	0
23:124938323:A:G	rs28619133	23	124938323	G	A	0.326	2.484e-07	0.0101	0.002	0.861877	rs764018176	2	AL645819.1	141333	intergenic	7.224	7	9	15	0	0	0
23:124939283:C:G	rs5977251	23	124939283	G	C	0.326	3.104e-07	0.01	0.002	0.861877	rs764018176	2	AL645819.1	142293	intergenic	0.223	7	9	15	0	0	0
23:124940100:A:G	rs5930405	23	124940100	G	A	0.326	2.532e-07	-0.0101	0.002	0.861877	rs764018176	2	AL645819.1	143110	intergenic	0.537	6	9	15	0	0	0
23:124940148:A:T	rs5977256	23	124940148	T	A	0.326	2.482e-07	0.0101	0.002	0.861877	rs764018176	2	AL645819.1	143158	intergenic	4.546	7	9	15	0	0	0
23:124940156:G:T	rs5977257	23	124940156	G	T	0.326	2.517e-07	-0.0101	0.002	0.861877	rs764018176	2	AL645819.1	143166	intergenic	2.456	7	9	15	0	0	0
23:124940370:A:T	rs5932755	23	124940370	T	A	0.326	2.843e-07	0.01	0.0019	0.861877	rs764018176	2	AL645819.1	143380	intergenic	4.602	6	9	15	0	0	0
23:124941068:A:G	rs5932759	23	124941068	G	A	0.326	2.487e-07	-0.01	0.0019	0.861877	rs764018176	2	AL645819.1	144078	intergenic	3.915	5	9	15	0	0	0
23:124941407:A:G	rs5932760	23	124941407	G	A	0.326	2.588e-07	0.01	0.0019	0.861877	rs764018176	2	AL645819.1	144417	intergenic	20.8	7	9	15	0	0	0
23:124941441:C:G	rs5930407	23	124941441	G	C	0.326	2.717e-07	-0.01	0.0019	0.861877	rs764018176	2	AL645819.1	144451	intergenic	17.51	7	9	15	0	0	0
23:124941506:A:G	rs5932761	23	124941506	G	A	0.326	2.817e-07	-0.01	0.0019	0.861877	rs764018176	2	AL645819.1	144516	intergenic	5.119	7	9	15	0	0	0
23:124941711:A:G	rs28709664	23	124941711	G	A	0.326	2.932e-07	0.01	0.0019	0.861877	rs764018176	2	AL645819.1	144721	intergenic	12.1	7	9	15	0	0	0
23:124941736:A:G	rs17218086	23	124941736	G	A	0.326	2.908e-07	-0.01	0.0019	0.861877	rs764018176	2	AL645819.1	144746	intergenic	14.88	6	9	15	0	0	0
23:124941879:G:GA	rs200816901	23	124941879	G	GA	0.325	NA	NA	NA	0.863959	rs764018176	2	AL645819.1	144889	intergenic	2.315	NA	9	15	0	0	0
23:124942286:G:T	rs5932762	23	124942286	G	T	0.325	4.655e-07	0.0098	0.0019	0.864388	rs764018176	2	AL645819.1	145296	intergenic	0.748	7	9	15	0	0	0
23:124942433:C:T	rs5932763	23	124942433	C	T	0.325	4.79e-07	-0.0098	0.0019	0.863959	rs764018176	2	AL645819.1	145443	intergenic	15.75	7	9	15	0	0	0
23:124943373:A:G	rs28429300	23	124943373	G	A	0.325	4.68e-07	-0.0098	0.0019	0.863959	rs764018176	2	AL645819.1	146383	intergenic	3.324	6	9	15	0	0	0
23:124943475:A:C	rs28718944	23	124943475	C	A	0.325	1.221e-06	0.0095	0.002	0.863959	rs764018176	2	AL645819.1	146485	intergenic	1.427	6	9	15	0	0	0
23:124943534:A:G	rs28637740	23	124943534	G	A	0.325	4.696e-07	-0.0098	0.0019	0.863959	rs764018176	2	AL645819.1	146544	intergenic	12.46	7	9	15	0	0	0
23:124943740:C:T	rs28605182	23	124943740	C	T	0.326	4.522e-07	-0.0098	0.0019	0.861877	rs764018176	2	AL645819.1	146750	intergenic	2.003	6	9	15	0	0	0
23:124943794:A:C	rs112402999	23	124943794	C	A	0.325	4.572e-07	0.0098	0.0019	0.863959	rs764018176	2	AL645819.1	146804	intergenic	3.924	7	9	15	0	0	0
23:124945158:C:T	rs147248546	23	124945158	C	T	0.328	4.682e-07	0.0098	0.0019	0.85689	rs764018176	2	AL645819.1	148168	intergenic	3.762	5	9	15	0	0	0
23:124945949:A:G	rs146665971	23	124945949	G	A	0.327	4.045e-07	-0.0098	0.0019	0.859377	rs764018176	2	AL645819.1	148959	intergenic	1.796	7	9	15	0	0	0
23:124946524:C:T	rs4829717	23	124946524	C	T	0.327	3.908e-07	-0.0099	0.0019	0.859377	rs764018176	2	AL645819.1	149534	intergenic	1.646	6	9	15	0	0	0
23:124947214:A:G	rs146002457	23	124947214	G	A	0.326	4.296e-07	0.0098	0.0019	0.861442	rs764018176	2	AL645819.1	150224	intergenic	5.791	6	9	15	0	0	0
23:124947563:A:G	rs5932768	23	124947563	G	A	0.327	4.011e-07	-0.0098	0.0019	0.859377	rs764018176	2	AL645819.1	150573	intergenic	7.11	7	9	15	0	0	0
23:124948050:A:G	rs146706325	23	124948050	G	A	0.326	4.114e-07	-0.0098	0.0019	0.861442	rs764018176	2	AL645819.1	151060	intergenic	3.645	7	9	15	0	0	0
23:124948206:A:G	rs28786969	23	124948206	G	A	0.327	3.888e-07	0.0099	0.0019	0.859377	rs764018176	2	AL645819.1	151216	intergenic	6.182	7	9	15	0	0	0
23:124948526:A:C	rs147102596	23	124948526	C	A	0.327	3.762e-07	-0.0099	0.0019	0.859377	rs764018176	2	AL645819.1	151536	intergenic	0.098	5	9	15	0	0	0
23:124948629:A:G	rs147744782	23	124948629	G	A	0.326	3.929e-07	0.0099	0.0019	0.861442	rs764018176	2	AL645819.1	151639	intergenic	1.739	5	9	15	0	0	0
23:124948919:A:C	rs138834831	23	124948919	C	A	0.327	3.79e-07	-0.0099	0.0019	0.859377	rs764018176	2	AL645819.1	151929	intergenic	3.64	7	9	15	0	0	0
23:124949710:C:G	rs5932769	23	124949710	G	C	0.326	3.88e-07	0.0099	0.0019	0.861442	rs764018176	2	AL645819.1	152720	intergenic	0.204	7	9	15	0	0	0
23:124950449:C:T	rs141779775	23	124950449	C	T	0.327	3.738e-07	0.0099	0.0019	0.859377	rs764018176	2	AL645819.1	153459	intergenic	0.247	5	9	15	0	0	0
23:124952493:C:T	rs111226274	23	124952493	C	T	0.327	3.71e-07	0.0099	0.0019	0.859377	rs764018176	2	AL645819.1	155503	intergenic	2.671	6	9	15	0	0	0
23:124954909:C:T	rs5932772	23	124954909	C	T	0.326	3.944e-07	-0.0099	0.0019	0.855609	rs764018176	2	AL645819.1	157919	intergenic	2.322	7	9	15	0	0	0
23:124955915:A:AT	rs142776476	23	124955915	AT	A	0.3638	NA	NA	NA	0.747349	rs764018176	2	AL645819.1	158925	intergenic	4.765	NA	9	15	0	0	0
23:124956614:A:G	rs5932777	23	124956614	G	A	0.326	3.781e-07	0.0099	0.0019	0.855609	rs764018176	2	AL645819.1	159624	intergenic	0.898	7	9	15	0	0	0
23:124956803:A:G	rs5932778	23	124956803	G	A	0.327	3.571e-07	-0.0099	0.0019	0.859377	rs764018176	2	AL645819.1	159813	intergenic	1.268	7	9	15	0	0	0
23:124957269:C:T	rs5932779	23	124957269	C	T	0.325	4.114e-07	-0.0098	0.0019	0.857688	rs764018176	2	AL645819.1	160279	intergenic	7.592	6	9	15	0	0	0
23:124958389:A:G	rs5932782	23	124958389	G	A	0.326	4.034e-07	0.0098	0.0019	0.861442	rs764018176	2	AL645819.1	161399	intergenic	3.668	6	9	15	0	0	0
23:124958416:C:T	rs5932783	23	124958416	C	T	0.327	3.886e-07	-0.0099	0.0019	0.859377	rs764018176	2	AL645819.1	161426	intergenic	1.494	6	9	15	0	0	0
23:124958652:G:T	rs6654613	23	124958652	G	T	0.327	3.961e-07	-0.0099	0.0019	0.859377	rs764018176	2	AL645819.1	161662	intergenic	8.522	6	9	15	0	0	0
23:124958931:C:T	rs6654614	23	124958931	C	T	0.327	3.839e-07	-0.0099	0.0019	0.859377	rs764018176	2	AL645819.1	161941	intergenic	1.582	7	9	15	0	0	0
23:124959039:A:G	rs5932790	23	124959039	G	A	0.326	4.108e-07	-0.0098	0.0019	0.861442	rs764018176	2	AL645819.1	162049	intergenic	7.058	6	9	15	0	0	0
23:124959111:C:T	rs5932791	23	124959111	C	T	0.326	4.094e-07	0.0098	0.0019	0.861442	rs764018176	2	AL645819.1	162121	intergenic	9.362	7	9	15	0	0	0
23:124959288:A:G	rs5932792	23	124959288	G	A	0.326	4.139e-07	0.0098	0.0019	0.861442	rs764018176	2	AL645819.1	162298	intergenic	8.853	6	9	15	0	0	0
23:124959573:C:T	rs5932793	23	124959573	C	T	0.325	3.944e-07	0.0099	0.0019	0.846501	rs764018176	2	AL645819.1	162583	intergenic	1.42	7	9	15	0	0	0
23:124961756:A:G	rs721541	23	124961756	G	A	0.327	3.637e-07	0.0099	0.0019	0.859377	rs764018176	2	AL645819.1	164766	intergenic	3.779	NA	9	15	0	0	0
23:124962362:A:T	rs28492889	23	124962362	T	A	0.326	3.883e-07	0.0099	0.0019	0.861442	rs764018176	2	AL645819.1	165372	intergenic	3.1	6	9	15	0	0	0
23:124964634:C:T	rs111899851	23	124964634	C	T	0.327	3.769e-07	-0.0099	0.0019	0.859377	rs764018176	2	AL645819.1	167644	intergenic	7.028	7	9	15	0	0	0
23:124966228:G:GCAAAAGAAATAAAGA	rs140929205	23	124966228	GCAAAAGAAATAAAGA	G	0.325	NA	NA	NA	0.863959	rs764018176	2	AL645819.1	169238	intergenic	4.549	NA	9	15	0	0	0
23:124966243:A:G	rs774689120	23	124966243	G	A	0.2744	0.005784	-0.0154	0.0056	0.747606	rs764018176	2	AL645819.1	169253	intergenic	1.714	NA	9	15	0	0	0
23:124966339:G:T	rs138357413	23	124966339	G	T	0.326	4.168e-07	-0.0098	0.0019	0.861442	rs764018176	2	AL645819.1	169349	intergenic	4.319	7	9	15	0	0	0
23:124967908:C:T	rs4829719	23	124967908	C	T	0.327	3.747e-07	0.0099	0.0019	0.859377	rs764018176	2	AL645819.1	170918	intergenic	1.44	7	9	15	0	0	0
23:124969063:C:T	rs17303190	23	124969063	C	T	0.326	3.421e-07	-0.0099	0.0019	0.861442	rs764018176	2	AL645819.1	172073	intergenic	0.692	7	9	15	0	0	0
23:124969195:A:AT	rs35485284	23	124969195	AT	A	0.3827	NA	NA	NA	0.666888	rs764018176	2	AL645819.1	172205	intergenic	0.757	NA	9	15	0	0	0
23:124970050:C:T	rs5932802	23	124970050	C	T	0.327	3.785e-07	-0.0099	0.0019	0.859377	rs764018176	2	AL645819.1	173060	intergenic	2.595	7	9	15	0	0	0
23:124970901:G:T	rs4830196	23	124970901	G	T	0.326	3.978e-07	0.0099	0.0019	0.861442	rs764018176	2	AL645819.1	173911	intergenic	0.023	7	9	15	0	0	0
23:124972371:A:G	rs28664138	23	124972371	G	A	0.326	4.125e-07	-0.0098	0.0019	0.861442	rs764018176	2	AL645819.1	175381	intergenic	3.814	6	9	15	0	0	0
23:124973257:C:T	rs57430094	23	124973257	C	T	0.331	4.838e-07	0.0098	0.0019	0.843714	rs764018176	2	AL645819.1	176267	intergenic	3.202	7	9	15	0	0	0
23:124975610:A:T	rs137861826	23	124975610	T	A	0.328	3.536e-07	-0.0099	0.0019	0.857349	rs764018176	2	AL645819.1	178620	intergenic	3.12	6	15	15	0	0	0
23:124975919:C:G	rs5932806	23	124975919	G	C	0.329	3.984e-07	-0.0098	0.0019	0.854879	rs764018176	2	AL645819.1	178929	intergenic	2.763	6	15	15	0	0	0
23:124975981:C:G	rs5932807	23	124975981	G	C	0.327	3.688e-07	-0.0099	0.0019	0.859377	rs764018176	2	AL645819.1	178991	intergenic	3.407	6	15	15	0	0	0
23:124976126:A:G	rs5932808	23	124976126	G	A	0.327	3.859e-07	0.0099	0.0019	0.859377	rs764018176	2	AL645819.1	179136	intergenic	2.944	6	15	15	0	0	0
23:124976857:C:G	rs200849784	23	124976857	G	C	0.326	4.47e-07	-0.0098	0.0019	0.855609	rs764018176	2	AL645819.1	179867	intergenic	0.747	6	15	15	0	0	0
23:124978259:G:GA	rs764018176	23	124978259	GA	G	0.2853	1.468e-08	-0.0122	0.0022	1	rs764018176	2	AL645819.1	181269	intergenic	0.242	NA	15	15	0	0	0
23:124978410:C:G	rs111483836	23	124978410	G	C	0.328	3.035e-07	-0.0099	0.0019	0.857349	rs764018176	2	AL645819.1	181420	intergenic	0.659	7	15	15	0	0	0
23:124978598:C:T	rs139211227	23	124978598	C	T	0.327	4.526e-07	-0.0098	0.0019	0.853567	rs764018176	2	AL645819.1	181608	intergenic	0.901	7	15	15	0	0	0
23:124979192:A:G	rs4830198	23	124979192	G	A	0.327	3.749e-07	-0.0099	0.0019	0.859377	rs764018176	2	AL645819.1	182202	intergenic	0.874	7	15	15	0	0	0
23:124979375:C:T	rs4830199	23	124979375	C	T	0.325	3.563e-07	0.0099	0.0019	0.869818	rs764018176	2	AL645819.1	182385	intergenic	7.444	7	15	15	0	0	0
23:124979553:C:T	rs4830200	23	124979553	C	T	0.327	3.693e-07	0.0099	0.0019	0.859377	rs764018176	2	AL645819.1	182563	intergenic	0.222	7	15	15	0	0	0
23:124980087:C:T	rs4830201	23	124980087	C	T	0.327	3.726e-07	-0.0099	0.0019	0.859377	rs764018176	2	AL645819.1	183097	intergenic	2.007	6	9	15	0	0	0
23:124980843:C:CTTTA	rs370252685	23	124980843	CTTTA	C	0.327	NA	NA	NA	0.859377	rs764018176	2	AL645819.1	183853	intergenic	3.663	NA	9	15	0	0	0
23:124980857:A:C	rs147073336	23	124980857	C	A	0.327	3.838e-07	0.0099	0.0019	0.859377	rs764018176	2	AL645819.1	183867	intergenic	0.127	7	9	15	0	0	0
23:124982255:C:T	rs5932813	23	124982255	C	T	0.327	3.58e-07	0.0099	0.0019	0.859377	rs764018176	2	AL645819.1	185265	intergenic	2.046	7	9	15	0	0	0
23:124983984:A:ATT	rs147181738	23	124983984	ATT	A	0.325	NA	NA	NA	0.863959	rs764018176	2	AL645819.1	186994	intergenic	0.849	NA	9	15	0	0	0
23:124983988:A:T	rs374555621	23	124983988	T	A	0.325	3.84e-07	0.0099	0.0019	0.863959	rs764018176	2	AL645819.1	186998	intergenic	4.304	6	9	15	0	0	0
23:124985481:A:C	rs28816526	23	124985481	C	A	0.328	3.784e-07	-0.0099	0.0019	0.857349	rs764018176	2	AL645819.1	188491	intergenic	4.361	7	9	15	0	0	0
23:124985699:A:G	rs5932814	23	124985699	G	A	0.328	3.81e-07	0.0099	0.0019	0.857349	rs764018176	2	AL645819.1	188709	intergenic	1.938	7	9	15	0	0	0
23:124988534:C:T	rs5932815	23	124988534	C	T	0.328	3.853e-07	-0.0099	0.0019	0.857349	rs764018176	2	AL645819.1	191544	intergenic	1.439	6	9	15	0	0	0
23:124989398:A:G	rs1075087	23	124989398	G	A	0.327	3.804e-07	-0.0099	0.0019	0.859377	rs764018176	2	AL645819.1	192408	intergenic	2.904	NA	9	15	0	0	0
23:124990001:ATTATTTATTTAT:ATTATTTATTTATTTAT	23:124990001:ATTATTTATTTAT:ATTATTTATTTATTTAT	23	124990001	ATTATTTATTTATTTAT	ATTATTTATTTAT	0.3223	NA	NA	NA	0.82174	rs764018176	2	AL645819.1	193011	intergenic	NA	NA	9	15	0	0	0
23:124990054:C:T	rs181716368	23	124990054	C	T	0.325	3.722e-07	0.0099	0.0019	0.846501	rs764018176	2	AL645819.1	193064	intergenic	0.998	7	9	15	0	0	0
23:124990896:C:T	rs28610423	23	124990896	C	T	0.326	3.834e-07	-0.0099	0.0019	0.861442	rs764018176	2	AL645819.1	193906	intergenic	2.548	6	9	15	0	0	0
23:124991470:C:T	rs2143484	23	124991470	C	T	0.327	2.777e-07	0.01	0.0019	0.859377	rs764018176	2	AL645819.1	194480	intergenic	1.557	NA	9	15	0	0	0
23:124992296:A:C	rs5932820	23	124992296	C	A	0.325	2.938e-07	0.01	0.0019	0.852763	rs764018176	2	AL645819.1	195306	intergenic	1.824	7	9	15	0	0	0
23:124993610:C:G	rs2206627	23	124993610	G	C	0.325	3.269e-07	-0.0099	0.0019	0.852763	rs764018176	2	AL645819.1	196620	intergenic	1.634	7	9	15	0	0	0
23:124994178:A:G	rs5932821	23	124994178	G	A	0.325	2.111e-07	-0.0101	0.0019	0.85324	rs764018176	2	AL645819.1	197188	intergenic	2.146	7	9	15	0	0	0
23:124995741:G:T	rs5932823	23	124995741	G	T	0.325	3.914e-07	0.0099	0.0019	0.864388	rs764018176	2	AL645819.1	198751	intergenic	0.584	7	9	15	0	0	0
23:131817931:A:T	rs243476	23	131817931	T	A	0.4612	3.066e-07	-0.0094	0.0018	0.619438	rs5977754	3	HS6ST2	0	intronic	3.503	6	9	15	1	0	0
23:131820147:A:G	rs858618	23	131820147	G	A	0.4612	3.123e-07	0.0094	0.0018	0.619438	rs5977754	3	HS6ST2	0	intronic	5.853	6	9	15	1	0	0
23:131823915:C:CT	rs753892048	23	131823915	C	CT	0.4612	1.626e-07	0.0098	0.0019	0.604415	rs5977754	3	HS6ST2	0	intronic	0.448	NA	2	15	1	0	0
23:131826060:C:T	rs858616	23	131826060	C	T	0.4612	3.145e-07	0.0094	0.0018	0.619438	rs5977754	3	HS6ST2	0	intronic	0.533	7	5	15	1	0	0
23:131838454:C:T	rs243468	23	131838454	C	T	0.4622	2.854e-07	-0.0095	0.0018	0.621529	rs5977754	3	HS6ST2	0	intronic	0.908	6	5	15	1	0	0
23:131839216:C:T	rs243469	23	131839216	C	T	0.4622	2.412e-07	0.0097	0.0019	0.621529	rs5977754	3	HS6ST2	0	intronic	0.906	6	5	15	1	0	0
23:131846945:A:C	rs5933178	23	131846945	C	A	0.4612	3.157e-07	-0.0094	0.0018	0.619438	rs5977754	3	HS6ST2	0	intronic	0.916	6	9	15	1	0	0
23:131849491:C:T	rs5933179	23	131849491	C	T	0.4612	3.133e-07	0.0094	0.0018	0.619438	rs5977754	3	HS6ST2	0	intronic	2.088	6	9	15	1	0	0
23:131850287:C:T	rs5977736	23	131850287	C	T	0.4622	3.046e-07	0.0094	0.0018	0.621529	rs5977754	3	HS6ST2	0	intronic	4.248	3a	9	15	1	0	0
23:131851975:C:CA	rs72240040	23	131851975	C	CA	0.4622	NA	NA	NA	0.621529	rs5977754	3	HS6ST2	0	intronic	2.302	NA	9	15	1	0	0
23:131857416:A:G	rs5933180	23	131857416	G	A	0.4622	2.859e-07	-0.0095	0.0018	0.617137	rs5977754	3	HS6ST2	0	intronic	13.27	7	9	15	1	0	0
23:131858037:A:G	rs5975348	23	131858037	G	A	0.4632	2.811e-07	0.0095	0.0018	0.619232	rs5977754	3	HS6ST2	0	intronic	0.198	7	9	15	1	0	0
23:131858566:A:C	rs5975350	23	131858566	C	A	0.4632	2.755e-07	0.0095	0.0018	0.619232	rs5977754	3	HS6ST2	0	intronic	0.147	7	9	15	1	0	0
23:131860186:G:GGT	rs59694842	23	131860186	G	GGT	0.4632	NA	NA	NA	0.619232	rs5977754	3	HS6ST2	0	intronic	0.348	NA	9	15	1	0	0
23:131869906:C:T	rs2187831	23	131869906	C	T	0.4622	2.27e-07	-0.0095	0.0018	0.617137	rs5977754	3	HS6ST2	0	intronic	1.49	7	5	15	1	0	0
23:131873420:A:G	rs1041891	23	131873420	G	A	0.4622	1.979e-07	0.0096	0.0018	0.621529	rs5977754	3	HS6ST2	0	intronic	1.148	5	5	15	1	0	0
23:131874402:C:G	rs5933181	23	131874402	G	C	0.4592	2.749e-07	-0.0095	0.0018	0.600332	rs5977754	3	HS6ST2	0	intronic	14.96	6	5	15	1	0	0
23:131875454:A:AGTAGCTGGGACTACAGGT	rs200034718	23	131875454	AGTAGCTGGGACTACAGGT	A	0.4622	2.226e-07	-0.0097	0.0019	0.617137	rs5977754	3	HS6ST2	0	intronic	0.062	NA	5	15	1	0	0
23:131878893:A:C	rs5977743	23	131878893	C	A	0.4632	2.239e-07	0.0095	0.0018	0.619232	rs5977754	3	HS6ST2	0	intronic	3.013	7	5	15	1	0	0
23:131884290:G:T	rs4381115	23	131884290	G	T	0.4622	2.244e-07	-0.0095	0.0018	0.621529	rs5977754	3	HS6ST2	0	intronic	2.805	4	2	15	1	0	0
23:131885927:C:T	rs7884165	23	131885927	C	T	0.4642	2.134e-07	-0.0096	0.0018	0.63111	rs5977754	3	HS6ST2	0	intronic	5.627	7	5	15	1	0	0
23:131887172:A:G	rs1894563	23	131887172	G	A	0.4732	3.579e-07	0.0094	0.0018	0.602488	rs5977754	3	HS6ST2	0	intronic	2.034	5	5	15	1	0	0
23:131888680:A:G	rs5933184	23	131888680	G	A	0.4642	2.143e-07	-0.0096	0.0018	0.63111	rs5977754	3	HS6ST2	0	intronic	0.481	6	5	15	1	0	0
23:131889516:A:G	rs5933185	23	131889516	G	A	0.4632	2.176e-07	0.0095	0.0018	0.62898	rs5977754	3	HS6ST2	0	intronic	1.38	6	5	15	1	0	0
23:131889797:C:T	rs5933186	23	131889797	C	T	0.4642	1.902e-07	0.0096	0.0018	0.63111	rs5977754	3	HS6ST2	0	intronic	0.371	7	5	15	1	0	0
23:131890506:C:T	rs62599022	23	131890506	C	T	0.4702	3.923e-07	0.0093	0.0018	0.612518	rs5977754	3	HS6ST2	0	intronic	3.65	6	5	15	1	0	0
23:131893047:C:T	rs5977748	23	131893047	C	T	0.4702	3.228e-07	-0.0094	0.0018	0.612518	rs5977754	3	HS6ST2	0	intronic	15.28	4	5	15	1	0	0
23:131893399:C:G	rs929061	23	131893399	G	C	0.4702	3.238e-07	0.0094	0.0018	0.612518	rs5977754	3	HS6ST2	0	intronic	0.653	7	5	15	1	0	0
23:131894744:A:G	rs7881124	23	131894744	G	A	0.4543	5.93e-07	-0.0092	0.0018	0.611962	rs5977754	3	HS6ST2	0	intronic	1.451	5	5	15	1	0	0
23:131899446:A:ATG	rs200671223	23	131899446	ATG	A	0.4701	NA	NA	NA	0.620303	rs5977754	3	HS6ST2	0	intronic	0.087	NA	5	15	1	0	0
23:131910097:G:GAA	rs57188995	23	131910097	G	GAA	0.4672	NA	NA	NA	0.618301	rs5977754	3	HS6ST2	0	intronic	7.975	NA	5	15	1	0	0
23:131910697:A:G	rs17391	23	131910697	G	A	0.4493	4.558e-07	-0.0093	0.0018	0.630674	rs5977754	3	HS6ST2	0	intronic	0.399	5	5	15	1	0	0
23:131911447:C:CTTTTA	rs546320821	23	131911447	C	CTTTTA	0.4583	1.526e-07	0.0098	0.0019	0.652157	rs5977754	3	HS6ST2	0	intronic	10.91	NA	5	15	1	0	0
23:131911626:A:AT	rs66520235	23	131911626	AT	A	0.4483	NA	NA	NA	0.676373	rs5977754	3	HS6ST2	0	intronic	0.612	NA	5	15	1	0	0
23:131912212:C:T	rs5977749	23	131912212	C	T	0.4682	2.532e-07	0.0095	0.0018	0.620415	rs5977754	3	HS6ST2	0	intronic	1.457	6	5	15	1	0	0
23:131912594:A:AT	rs750381549	23	131912594	AT	A	0.4632	1.048e-07	-0.01	0.0019	0.628056	rs5977754	3	HS6ST2	0	intronic	0.151	NA	5	15	1	0	0
23:131916417:A:G	rs5977751	23	131916417	G	A	0.4563	1.437e-07	-0.0097	0.0018	0.655993	rs5977754	3	HS6ST2	0	intronic	0.895	5	5	15	1	0	0
23:131917584:A:G	rs5933192	23	131917584	G	A	0.4662	2.435e-07	0.0095	0.0018	0.628396	rs5977754	3	HS6ST2	0	intronic	0.981	6	5	15	1	0	0
23:131919404:A:G	rs5930577	23	131919404	G	A	0.4573	1.546e-07	-0.0097	0.0018	0.658151	rs5977754	3	HS6ST2	0	intronic	5.279	7	5	15	1	0	0
23:131920811:A:G	rs5933195	23	131920811	G	A	0.4563	1.419e-07	-0.0097	0.0018	0.655993	rs5977754	3	HS6ST2	0	intronic	2.778	7	5	15	1	0	0
23:131927028:A:T	rs5975354	23	131927028	T	A	0.4642	1.856e-07	-0.0096	0.0018	0.657117	rs5977754	3	HS6ST2	0	intronic	0.091	6	5	15	1	0	0
23:131927070:A:C	rs5975355	23	131927070	C	A	0.4672	1.777e-07	-0.0096	0.0018	0.646578	rs5977754	3	HS6ST2	0	intronic	0.081	6	5	15	1	0	0
23:131929779:C:T	rs5933198	23	131929779	C	T	0.4592	1.898e-07	-0.0096	0.0018	0.667918	rs5977754	3	HS6ST2	0	intronic	1.151	6	5	15	1	0	0
23:131930132:C:T	rs17000325	23	131930132	C	T	0.4672	3.017e-07	-0.0094	0.0018	0.63941	rs5977754	3	HS6ST2	0	intronic	1.981	6	5	15	1	0	0
23:131932040:C:CA	rs140144337	23	131932040	C	CA	0.4751	NA	NA	NA	0.688944	rs5977754	3	HS6ST2	0	intronic	6.322	NA	5	15	1	0	0
23:131932416:G:T	rs17317147	23	131932416	G	T	0.4841	2.055e-07	-0.0096	0.0018	0.751436	rs5977754	3	HS6ST2	0	intronic	2.917	5	5	15	1	0	0
23:131937728:C:T	rs2064118	23	131937728	C	T	0.4841	2.042e-07	-0.0096	0.0018	0.765344	rs5977754	3	HS6ST2	0	intronic	0.127	6	5	15	1	0	0
23:131940379:A:T	rs5977754	23	131940379	T	A	0.4284	2.521e-08	0.0104	0.0019	1	rs5977754	3	HS6ST2	0	intronic	0.154	6	5	15	1	0	0

## Sheet: Table 4. Gene-based hits
Supplementary Table 4. X chromosome gene-based association results for neuroticism (N = 405,274)
GENE	START	STOP	NSNPS	NPARAM	ZSTAT	P	SYMBOL
ENSG00000171004	131760044	132095423	1190	87	6.999	1.2886e-12	HS6ST2
ENSG00000169306	28605516	29974840	6670	334	6.233	2.2876e-10	IL1RAPL1
ENSG00000165704	133594183	133654543	226	80	5.714	5.5189e-09	HPRT1
ENSG00000156531	133507283	133562820	187	51	5.1157	1.5628e-07	PHF6
ENSG00000159123	72091859	72163653	50	23	4.997	2.9108e-07	DMRTC1
ENSG00000047230	16606126	16731059	528	91	4.9905	3.0113e-07	CTPS2
ENSG00000146938	5758678	6146904	2139	119	4.7272	1.1382e-06	NLGN4X
ENSG00000188419	85116185	85302566	748	71	4.352	6.7452e-06	CHM
ENSG00000158813	68835911	69259319	1994	101	4.2942	8.7648e-06	EDA
ENSG00000155966	147582139	148082193	2117	213	4.0488	2.5738e-05	AFF2
ENSG00000102230	24576204	24690794	487	68	3.9702	3.5909e-05	PCYT1B
ENSG00000204271	57002803	57021970	31	16	3.9631	3.6991e-05	SPIN3
ENSG00000169906	16668281	16672793	21	14	3.9533	3.8543e-05	S100G
ENSG00000147255	130407480	130533677	585	64	3.8934	4.9431e-05	IGSF1
ENSG00000165591	57313139	57515629	889	47	3.8682	5.4811e-05	FAAH2
ENSG00000197620	148621900	148632055	50	24	3.5963	0.00016136	CXorf40A
ENSG00000186288	72297115	72299351	5	2	3.3737	0.00037089	PABPC1L2A
ENSG00000203952	133371077	133380237	19	13	3.2793	0.00052027	CCDC160
ENSG00000046653	13789150	13956757	951	152	3.2719	0.00053417	GPM6B
ENSG00000076770	131503345	131623996	330	137	3.1738	0.00075235	MBNL3
ENSG00000102384	100353178	100418670	386	49	3.1347	0.00086014	CENPI
ENSG00000130054	68725084	68752351	120	58	2.8808	0.0019833	FAM155B
ENSG00000126970	64136250	64254593	312	54	2.8636	0.0020942	ZC4H2
ENSG00000129682	137713735	138304939	2706	263	2.8558	0.0021464	FGF13
ENSG00000175556	118108581	118152318	204	48	2.8375	0.0022735	LONRF3
ENSG00000169933	12156585	12742642	2978	307	2.7284	0.0031822	FRMPD4
ENSG00000102043	63444187	63615333	510	67	2.6682	0.0038126	MTMR8
ENSG00000083750	55744172	55785207	137	34	2.5822	0.0049092	RRAGB
ENSG00000185247	148769894	148798926	141	47	2.55	0.0053866	MAGEA11
ENSG00000102349	56258854	56314322	143	42	2.5464	0.0054424	KLF8
ENSG00000122126	128673826	128726538	240	71	2.5334	0.0056487	OCRL
ENSG00000102239	135570046	135575939	25	12	2.5192	0.005881	BRS3
ENSG00000102313	54775332	54824673	179	42	2.5016	0.0061816	ITIH6
ENSG00000101935	109437414	109683461	701	234	2.4783	0.0066	AMMECR1
ENSG00000147162	70752933	70795747	126	66	2.4596	0.0069551	OGT
ENSG00000198205	57931864	57937067	24	9	2.4575	0.0069962	ZXDA
ENSG00000046651	13752832	13787480	140	66	2.3867	0.0084999	OFD1
ENSG00000077713	118533023	118588441	285	36	2.3823	0.008602	SLC25A43
ENSG00000204116	72783036	72906937	407	52	2.3432	0.0095602	CHIC1
ENSG00000187601	55478538	55479998	2	1	2.328	0.0099566	MAGEH1
ENSG00000158639	55246788	55250541	23	13	2.3072	0.010521	PAGE5
ENSG00000156298	38420623	38548169	446	116	2.2845	0.011172	TSPAN7
ENSG00000102053	64708615	64727767	46	19	2.2735	0.011498	ZC3H12B
ENSG00000102174	22050559	22269427	1148	181	2.2377	0.012619	PHEX
ENSG00000215301	41192651	41223725	151	45	2.2294	0.012892	DDX3X
ENSG00000189221	43515467	43606068	374	52	2.2252	0.013035	MAOA
ENSG00000147174	70798261	70833433	101	52	2.2146	0.013393	ACRC
ENSG00000198573	140335596	140336629	17	7	2.2109	0.01352	SPANXC
ENSG00000077721	118708501	118718381	35	21	2.1854	0.014431	UBE2A
ENSG00000089472	65382391	65488709	426	54	2.1833	0.014506	HEPH
ENSG00000132446	31089360	31090170	8	5	2.1744	0.014839	FTHL17
ENSG00000182798	16185604	16189587	16	8	2.1646	0.015209	MAGEB17
ENSG00000243978	109602044	109699562	319	90	2.1323	0.01649	RGAG1
ENSG00000130988	46937775	46952712	93	40	2.1262	0.016741	RGN
ENSG00000169297	30322323	30327715	20	11	2.0736	0.01906	NR0B1
ENSG00000102221	46771711	46920641	486	120	2.0496	0.020204	JADE3
ENSG00000001497	64732462	64754655	49	24	2.0495	0.020208	LAS1L
ENSG00000125352	119004497	119005791	6	4	2.0405	0.020652	RNF113A
ENSG00000171100	149737069	149841795	435	94	2.0373	0.020812	MTM1
ENSG00000165186	23352133	23422489	375	117	2.0332	0.021015	PTCHD1
ENSG00000185985	144899350	144907360	33	21	2.019	0.021744	SLITRK2
ENSG00000126950	100333709	100351353	116	31	1.9981	0.022855	TMEM35
ENSG00000182518	55169535	55187743	54	22	1.9969	0.02292	FAM104B
ENSG00000205542	12993227	12995346	16	11	1.9882	0.023393	TMSB4X
ENSG00000085224	76760356	77041702	755	89	1.9723	0.024286	ATRX
ENSG00000184388	72223352	72225551	7	3	1.9599	0.025001	PABPC1L2B
ENSG00000005022	118602363	118605282	17	10	1.9503	0.025573	SLC25A5
ENSG00000123165	127184943	127186382	2	1	1.9257	0.027072	ACTRT1
ENSG00000147059	57160963	57164058	13	6	1.9088	0.028146	SPIN2A
ENSG00000101868	24712036	25015103	864	112	1.9012	0.028641	POLA1
ENSG00000102243	135614311	135638966	96	44	1.8954	0.029017	VGLL1
ENSG00000047634	17755588	17773105	41	27	1.88	0.030054	SCML1
ENSG00000172465	102883632	102885881	8	6	1.8786	0.030148	TCEAL1
ENSG00000247746	55511049	55515635	11	6	1.8691	0.030806	USP51
ENSG00000130985	47050260	47074527	77	51	1.8608	0.031385	UBA1
ENSG00000131089	62854847	63005426	308	89	1.8494	0.0322	ARHGEF9
ENSG00000147180	84498997	84528368	135	27	1.8395	0.032919	ZNF711
ENSG00000123131	23682379	23704516	164	27	1.8331	0.033394	PRDX4
ENSG00000126947	100805514	100809683	11	7	1.8233	0.034128	ARMCX1
ENSG00000102024	114795501	114885181	454	95	1.823	0.034148	PLS3
ENSG00000155984	148678216	148713568	89	33	1.8057	0.035484	TMEM185A
ENSG00000198881	63444076	63450511	23	11	1.7958	0.036264	ASB12
ENSG00000101981	138612917	138645617	94	44	1.7689	0.038459	F9
ENSG00000050030	73952684	74145282	542	81	1.7686	0.038479	KIAA2022
ENSG00000165675	129757350	130037208	705	203	1.7673	0.038591	ENOX2
ENSG00000156009	149009941	149014609	13	9	1.7574	0.039425	MAGEA8
ENSG00000184867	100910267	100914876	16	10	1.7415	0.040799	ARMCX2
ENSG00000131831	17818169	17879457	150	104	1.7314	0.041694	RAI2
ENSG00000165194	99546642	99665271	441	82	1.7194	0.042774	PCDH19
ENSG00000134588	132158659	132231137	298	30	1.7009	0.044483	USP26
ENSG00000047644	9983602	10112518	712	111	1.7008	0.044491	WWC3
ENSG00000184911	71996833	72068636	30	21	1.699	0.044663	DMRTC1B
ENSG00000147117	47229982	47273704	229	49	1.687	0.045797	ZNF157
ENSG00000123595	13707244	13728625	94	37	1.6868	0.045824	RAB9A
ENSG00000189132	34960913	34963034	9	6	1.6789	0.046583	FAM47B
ENSG00000102265	47441712	47446188	27	16	1.662	0.048259	TIMP1
ENSG00000131269	74273115	74376567	254	64	1.6264	0.051937	ABCB7
ENSG00000147257	132669773	133119922	1208	195	1.6069	0.054043	GPC3
ENSG00000198354	125298337	125300080	6	3	1.5923	0.055659	DCAF12L2
ENSG00000131263	73805052	73834452	84	31	1.5838	0.056625	RLIM
ENSG00000147027	34645181	34675405	146	33	1.5785	0.057228	TMEM47
ENSG00000123584	148663309	148669116	1	1	1.5779	0.0573	MAGEA9B
ENSG00000173698	19007427	19140755	489	106	1.5379	0.062031	GPR64
ENSG00000204086	96138907	96140446	6	3	1.5231	0.063864	RPA4
ENSG00000179304	52920336	52937587	2	1	1.5214	0.064076	FAM156B
ENSG00000123594	13336770	13338518	7	5	1.5201	0.064248	ATXN3L
ENSG00000077264	110187513	110470589	1116	129	1.518	0.064504	PAK3
ENSG00000102034	129198849	129244691	187	75	1.5068	0.065928	ELF4
ENSG00000196741	47342970	47344207	4	2	1.5031	0.066411	CXorf24
ENSG00000101846	7137497	7272851	588	94	1.496	0.06733	STS
ENSG00000234068	55115441	55119275	14	5	1.4944	0.067539	PAGE2
ENSG00000067992	24483338	24557954	316	54	1.4906	0.068034	PDK3
ENSG00000126016	112017731	112084043	272	78	1.4899	0.068124	AMOT
ENSG00000078061	47420516	47431307	58	27	1.4849	0.068787	ARAF
ENSG00000125351	118967985	118986961	104	34	1.4598	0.072167	UPF3B
ENSG00000101974	138808505	139027435	797	70	1.4433	0.074466	ATP11C
ENSG00000063601	149861435	149933576	348	74	1.44	0.074936	MTMR1
ENSG00000147202	95939662	96859996	3758	182	1.4347	0.07569	DIAPH2
ENSG00000102181	149934810	150067289	721	75	1.4336	0.075846	CD99L2
ENSG00000186310	92925929	92928567	10	7	1.433	0.075924	NAP1L3
ENSG00000241489	148564074	148615470	239	58	1.4255	0.077013	IDS
ENSG00000203924	142795055	142804516	98	25	1.4209	0.077668	SPANXN2
ENSG00000102098	18257434	18372847	400	74	1.4199	0.077817	SCML2
ENSG00000184675	63404997	63425624	48	18	1.4076	0.079627	AMER1
ENSG00000184481	70316047	70323385	21	12	1.4011	0.080598	FOXO4
ENSG00000065923	46464753	46618490	633	77	1.3988	0.080933	SLC9A7
ENSG00000165694	131211021	131262048	181	57	1.3955	0.081429	FRMD7
ENSG00000204279	55284848	55291279	27	12	1.3697	0.085389	PAGE3
ENSG00000102144	77320685	77384793	240	51	1.3696	0.08541	PGK1
ENSG00000158526	54466834	54471920	18	10	1.3666	0.085874	TSR2
ENSG00000186787	57144984	57147980	9	6	1.3459	0.089174	SPIN2B
ENSG00000214107	30261847	30270155	40	23	1.3411	0.089947	MAGEB1
ENSG00000186462	72432135	72434684	9	6	1.3397	0.090176	NAP1L2
ENSG00000203950	134184962	134186226	2	1	1.3363	0.090726	FAM127B
ENSG00000102054	16857406	16888537	114	28	1.3234	0.092854	RBBP7
ENSG00000006756	2822011	2847392	171	49	1.305	0.095954	ARSD
ENSG00000086758	53559057	53713673	495	148	1.2899	0.098546	HUWE1
ENSG00000102038	128580480	128657477	335	65	1.277	0.1008	SMARCA1
ENSG00000212747	134154543	134156559	14	10	1.2598	0.10387	FAM127C
ENSG00000133169	102317579	102319168	7	3	1.2549	0.10476	BEX1
ENSG00000156500	133930819	133988640	170	95	1.2267	0.10998	FAM122C
ENSG00000008056	47431303	47479252	288	63	1.2251	0.11026	SYN1
ENSG00000173198	77526961	77583048	205	45	1.2211	0.11102	CYSLTR1
ENSG00000147166	70521584	70525221	10	7	1.217	0.11181	ITGB1BP2
ENSG00000184634	70338406	70362303	92	29	1.2118	0.11279	MED12
ENSG00000183690	44007128	44202918	718	121	1.2049	0.11411	EFHC2
ENSG00000184083	54094757	54209714	317	114	1.2002	0.11503	FAM120C
ENSG00000122122	128913955	128929177	56	31	1.1995	0.11516	SASH3
ENSG00000102104	18658030	18690229	150	39	1.195	0.11605	RS1
ENSG00000134602	131157293	131209971	188	64	1.1914	0.11675	MST4
ENSG00000188828	102962152	102983583	82	35	1.1908	0.11687	GLRA4
ENSG00000068394	48970334	48980151	53	19	1.1858	0.11786	GPKOW
ENSG00000124313	53262058	53350522	305	105	1.1764	0.11972	IQSEC2
ENSG00000086712	16804550	16862642	222	51	1.1733	0.12033	TXLNG
ENSG00000102158	77081861	77151090	227	61	1.1713	0.12074	MAGT1
ENSG00000012211	49031151	49042845	56	24	1.1712	0.12075	PRICKLE3
ENSG00000196459	13730363	13752754	73	27	1.1665	0.1217	TRAPPC2
ENSG00000196338	70364681	70391051	126	51	1.1537	0.12432	NLGN3
ENSG00000147065	64808257	64961791	462	61	1.1533	0.1244	MSN
ENSG00000102109	48689504	48694035	24	17	1.1518	0.12471	PCSK1N
ENSG00000196632	54219256	54385075	442	177	1.1448	0.12614	WNK3
ENSG00000102078	129473874	129507335	109	27	1.1358	0.12801	SLC25A14
ENSG00000204620	48431482	48433275	6	4	1.1309	0.12904	AC115618.1
ENSG00000012174	21857754	21903542	188	59	1.1039	0.13483	MBTPS2
ENSG00000147400	151995517	151999321	11	6	1.0977	0.13617	CETN2
ENSG00000204118	72345876	72347919	8	5	1.0964	0.13645	NAP1L6
ENSG00000198798	30248553	30255607	47	17	1.088	0.1383	MAGEB3
ENSG00000010404	148558521	148615470	266	53	1.0795	0.14018	IDS
ENSG00000182220	40440146	40465889	117	20	1.0769	0.14075	ATP6AP2
ENSG00000147130	70459474	70474996	42	29	1.0577	0.1451	ZMYM3
ENSG00000146950	9754496	9917483	1065	142	1.0499	0.14688	SHROOM2
ENSG00000120289	30260057	30262293	11	7	1.0446	0.14811	MAGEB4
ENSG00000008086	18443703	18671749	839	43	1.044	0.14823	CDKL5
ENSG00000188917	100264335	100307105	188	57	1.0434	0.14838	TRMT2B
ENSG00000124429	84532402	84634748	484	74	1.0326	0.1509	POF1B
ENSG00000204165	70323739	70326638	10	6	1.0173	0.1545	CXorf65
ENSG00000123496	114238538	114254540	83	18	1.0169	0.15459	IL13RA2
ENSG00000131080	65815479	65859108	152	41	1.0166	0.15468	EDA2R
ENSG00000102218	46696375	46741793	176	94	1.0158	0.15486	RP2
ENSG00000126768	48750730	48755426	13	9	1.0129	0.15554	TIMM17B
ENSG00000241465	49216659	49223943	7	4	1.009	0.15649	GAGE12I
ENSG00000169895	16737755	16783459	146	42	1.0042	0.15765	SYAP1
ENSG00000160219	153903529	153979858	215	66	1.0039	0.15772	GAB3
ENSG00000184258	139865425	139866723	4	2	0.99572	0.15969	CDR1
ENSG00000147119	46433219	46457843	94	28	0.99346	0.16024	CHST7
ENSG00000124486	40944888	41095832	681	58	0.98775	0.16164	USP9X
ENSG00000147138	78426469	78427726	4	1	0.97032	0.16594	GPR174
ENSG00000232119	119727865	119754929	92	48	0.96539	0.16717	MCTS1
ENSG00000017621	49019061	49024822	19	12	0.95504	0.16978	MAGIX
ENSG00000123728	131337053	131353471	31	19	0.94882	0.17136	RAP2C
ENSG00000134590	134166333	134167576	6	4	0.9424	0.173	FAM127A
ENSG00000165240	77166194	77305892	350	70	0.94099	0.17335	ATP7A
ENSG00000155659	65241580	65259967	72	28	0.9406	0.17346	VSIG4
ENSG00000120509	69506445	69510364	12	9	0.93266	0.1755	PDZD11
ENSG00000174010	24001837	24045303	220	62	0.9266	0.17707	KLHL15
ENSG00000147123	47001615	47004903	14	9	0.92652	0.17709	NDUFB11
ENSG00000181704	67718165	67757127	112	42	0.91702	0.17957	YIPF6
ENSG00000130385	50653784	50659607	27	12	0.91106	0.18113	BMP15
ENSG00000102225	47077259	47089396	32	21	0.91053	0.18127	CDK16
ENSG00000102385	100474758	100519486	204	49	0.90626	0.1824	DRP2
ENSG00000173681	19930978	19988416	181	47	0.88818	0.18722	CXorf23
ENSG00000101911	12809474	12842341	162	68	0.88734	0.18745	PRPS2
ENSG00000147274	135930163	135962923	154	71	0.88168	0.18897	RBMX
ENSG00000102317	48432837	48437454	32	16	0.85182	0.19716	RBM3
ENSG00000018610	118672112	118699397	151	24	0.84902	0.19794	CXorf56
ENSG00000177324	18181051	18239024	203	68	0.84585	0.19882	BEND2
ENSG00000158423	53449639	53458059	26	19	0.83595	0.20159	RIBC1
ENSG00000198947	31115794	33357558	14619	517	0.83207	0.20269	DMD
ENSG00000179363	102965837	102968956	14	10	0.83098	0.20299	TMEM31
ENSG00000036473	38211798	38280703	330	41	0.82837	0.20373	OTC
ENSG00000086717	18694029	18846039	681	75	0.82695	0.20413	PPEF1
ENSG00000187325	77385245	77395203	26	10	0.82685	0.20416	TAF9B
ENSG00000196998	48929385	48958108	122	52	0.8191	0.20637	WDR45
ENSG00000046647	14026398	14048012	94	30	0.818	0.20668	GEMIN8
ENSG00000226907	134962849	134971244	3	1	0.81155	0.20853	CT45A6
ENSG00000186376	134382867	134478012	363	76	0.81085	0.20872	ZNF75D
ENSG00000101958	14547420	14749934	859	76	0.80784	0.20959	GLRA2
ENSG00000102409	102470020	102472174	10	4	0.80638	0.21001	BEX4
ENSG00000183918	123480194	123507005	99	50	0.80604	0.21011	SH2D1A
ENSG00000165192	15298053	15333778	180	43	0.80312	0.21095	ASB11
ENSG00000101977	138663929	138790386	507	80	0.80001	0.21185	MCF2
ENSG00000068323	48886242	48901012	56	23	0.78952	0.21491	TFE3
ENSG00000203923	144328348	144337632	79	30	0.77695	0.21859	SPANXN1
ENSG00000166681	102631268	102633005	3	2	0.77455	0.2193	NGFRAP1
ENSG00000126733	85403462	86087607	3774	136	0.77393	0.21949	DACH2
ENSG00000147224	106871737	106894256	75	43	0.76713	0.2215	PRPS1
ENSG00000005893	119561682	119603220	205	51	0.76376	0.22251	LAMP2
ENSG00000198883	152157368	152162671	29	11	0.76305	0.22272	PNMA5
ENSG00000242732	71346958	71351758	17	6	0.76137	0.22322	RGAG4
ENSG00000147383	151999511	152038273	161	55	0.75872	0.22401	NSDHL
ENSG00000174016	79591003	79700810	364	62	0.74716	0.22748	FAM46D
ENSG00000056998	2746829	2800859	418	63	0.7465	0.22768	GYG2
ENSG00000165195	15337573	15353676	83	20	0.74376	0.22851	PIGA
ENSG00000123561	105277197	105282729	19	12	0.7429	0.22877	SERPINA7
ENSG00000147100	73641085	73753752	345	53	0.73676	0.23063	SLC16A2
ENSG00000166160	153485225	153498755	9	5	0.7353	0.23108	OPN1MW2
ENSG00000243279	48928813	48931730	13	8	0.72738	0.2335	PRAF2
ENSG00000090889	69509879	69640682	485	67	0.72475	0.2343	KIF4A
ENSG00000177138	8992273	9132680	567	76	0.72359	0.23466	FAM9B
ENSG00000250232	48929385	48937546	29	18	0.7229	0.23487	AF196779.12
ENSG00000196664	12885202	12908499	108	40	0.70595	0.24011	TLR7
ENSG00000183631	125953747	125955769	15	7	0.69671	0.24299	CXorf64
ENSG00000189252	142596564	142605303	102	26	0.69015	0.24505	SPANXN3
ENSG00000147127	69501943	69504852	15	7	0.68845	0.24559	RAB41
ENSG00000181191	68380694	68385636	24	14	0.68827	0.24564	PJA1
ENSG00000157600	109245859	109425962	645	123	0.68747	0.24589	TMEM164
ENSG00000176034	36053908	36163187	427	58	0.6812	0.24787	CHDC2
ENSG00000169059	6451659	6453159	29	21	0.67228	0.2507	VCX3A
ENSG00000102245	135730352	135742549	58	24	0.67139	0.25099	CD40LG
ENSG00000170965	133699868	133898352	676	133	0.66323	0.25359	PLAC1
ENSG00000130827	153686621	153701989	88	42	0.66268	0.25377	PLXNA3
ENSG00000156925	136648301	136659850	35	23	0.66251	0.25382	ZIC3
ENSG00000197021	149097745	149107029	53	22	0.66046	0.25448	CXorf40B
ENSG00000157950	52780318	52790617	1	1	0.65821	0.2552	SSX2B
ENSG00000007952	100098313	100129334	129	43	0.65227	0.25711	NOX1
ENSG00000234469	9935392	9936134	7	4	0.6481	0.25846	AC002365.1
ENSG00000126759	47483612	47489704	23	12	0.64532	0.25936	CFP
ENSG00000182195	140269934	140271310	5	3	0.64337	0.25999	LDOC1
ENSG00000181544	14861529	14891191	116	41	0.63773	0.26182	FANCB
ENSG00000101951	49593863	49598576	14	9	0.6308	0.26409	PAGE4
ENSG00000147164	70279094	70288273	46	25	0.62821	0.26493	SNX12
ENSG00000068354	48397845	48420997	89	35	0.62788	0.26504	TBC1D25
ENSG00000198918	118920467	118925606	40	10	0.62657	0.26547	RPL39
ENSG00000130150	14891563	14940449	194	53	0.62621	0.26559	MOSPD2
ENSG00000131264	72667090	72675081	20	13	0.61873	0.26805	CDX4
ENSG00000129680	135295381	135338641	124	32	0.61855	0.26811	MAP7D3
ENSG00000076716	132434131	132549518	383	75	0.61351	0.26977	GPC4
ENSG00000068985	49452053	49460596	84	25	0.61185	0.27032	PAGE1
ENSG00000182872	47004268	47046212	151	95	0.60601	0.27225	RBM10
ENSG00000126010	16141679	16171144	87	33	0.60381	0.27298	GRPR
ENSG00000186416	118722300	118739858	50	31	0.59416	0.2762	NKRF
ENSG00000250349	37208583	38546928	5863	342	0.59139	0.27713	TM4SF2
ENSG00000185753	40488285	40506819	67	31	0.58469	0.27938	CXorf38
ENSG00000089682	106307650	106362057	183	36	0.58464	0.27939	RBM41
ENSG00000029993	150148982	150159248	29	22	0.58366	0.27972	HMGB3
ENSG00000131171	80457442	80554046	333	83	0.58112	0.28058	SH3BGRL
ENSG00000079482	67262186	67653755	1486	135	0.57889	0.28133	OPHN1
ENSG00000156504	133903596	133931262	70	33	0.57478	0.28272	FAM122B
ENSG00000147082	49967364	50094909	347	45	0.57242	0.28352	CCNB3
ENSG00000130032	150863596	150874396	89	45	0.56848	0.28485	PRRG3
ENSG00000230797	21874105	21876845	11	6	0.5626	0.28685	YY2
ENSG00000147113	45007619	45060146	303	61	0.55655	0.28892	CXorf36
ENSG00000198455	57618269	57623906	12	7	0.55133	0.2907	ZXDB
ENSG00000215046	101470280	101567445	32	16	0.54889	0.29154	TCP11X1
ENSG00000185554	101470280	101581634	32	16	0.54889	0.29154	NXF2
ENSG00000102290	91034260	91878229	4229	131	0.54612	0.29249	PCDH11X
ENSG00000102178	153712056	153715009	11	3	0.54464	0.293	UBL4A
ENSG00000102048	15253410	15288589	188	52	0.54054	0.29441	ASB9
ENSG00000165359	134654584	134716435	230	51	0.53442	0.29652	DDX26B
ENSG00000189064	49354132	49361430	4	2	0.53357	0.29682	GAGE2A
ENSG00000101938	109917084	110039286	437	55	0.52817	0.29869	CHRDL1
ENSG00000063587	152599613	152625568	111	26	0.52634	0.29933	ZNF275
ENSG00000125675	122318006	122624766	1296	172	0.51831	0.30212	GRIA3
ENSG00000125676	122734412	122866906	485	87	0.51725	0.30249	THOC2
ENSG00000126903	153715645	153719016	8	5	0.51582	0.30299	SLC10A3
ENSG00000102003	49044269	49056718	43	24	0.51254	0.30414	SYP
ENSG00000101928	134021656	134049297	125	36	0.50722	0.306	MOSPD1
ENSG00000130826	153991031	154005964	36	26	0.49365	0.31078	DKC1
ENSG00000165197	15363713	15402498	149	40	0.49191	0.31139	FIGF
ENSG00000187682	48687283	48688548	3	2	0.48939	0.31228	ERAS
ENSG00000165288	79926353	80065187	499	69	0.4848	0.31391	BRWD3
ENSG00000185915	21673609	21676448	8	6	0.48339	0.31441	KLHL34
ENSG00000130830	154006959	154049282	120	41	0.47409	0.31772	MPP1
ENSG00000067445	54946895	54957864	22	10	0.47256	0.31826	TRO
ENSG00000073009	153769414	153796782	35	23	0.47104	0.31881	IKBKG
ENSG00000184343	153041867	153051187	74	27	0.47078	0.3189	SRPK3
ENSG00000221870	144908928	144911368	16	11	0.45312	0.32523	TMEM257
ENSG00000102076	153409698	153424507	52	28	0.45024	0.32627	OPN1LW
ENSG00000102128	102192200	102193228	12	4	0.44737	0.32731	RAB40AL
ENSG00000171054	130677950	130679030	5	2	0.44382	0.32859	OR13H1
ENSG00000172943	53963109	54075391	397	84	0.44277	0.32897	PHF8
ENSG00000205667	2924654	2951612	149	47	0.43422	0.33206	ARSH
ENSG00000187808	118892576	118894164	10	4	0.43267	0.33263	SOWAHD
ENSG00000196767	82763269	82764775	3	2	0.43231	0.33276	POU3F4
ENSG00000204131	71130938	71363424	883	146	0.424	0.33578	NHSL2
ENSG00000004961	11129421	11141198	39	30	0.41978	0.33732	HCCS
ENSG00000130052	67867508	67945684	341	124	0.41161	0.34031	STARD8
ENSG00000185254	153498930	153523796	38	18	0.41077	0.34062	TEX28
ENSG00000102021	114524293	114542121	81	39	0.40704	0.34199	LUZP4
ENSG00000131174	77154935	77162870	18	9	0.40357	0.34326	COX7B
ENSG00000155961	154487526	154493874	16	10	0.39802	0.34531	RAB39B
ENSG00000130821	152953554	152962048	44	23	0.39717	0.34562	SLC6A8
ENSG00000160211	153759606	153775787	55	24	0.39115	0.34784	G6PD
ENSG00000179300	77911566	77914825	11	7	0.38345	0.35069	ZCCHC5
ENSG00000204071	101395448	101397942	14	8	0.3831	0.35082	TCEAL6
ENSG00000188158	17393543	17754114	1274	202	0.37292	0.3546	NHS
ENSG00000134597	129535943	129547317	40	17	0.36209	0.35864	RBMX2
ENSG00000238269	55101496	55105342	28	11	0.35823	0.36008	PAGE2B
ENSG00000158571	54959394	55024967	198	45	0.35602	0.36091	PFKFB1
ENSG00000000003	99883667	99894988	44	26	0.35318	0.36198	TSPAN6
ENSG00000068400	48830134	48858675	117	51	0.34977	0.36326	GRIPAP1
ENSG00000171659	41548226	41556526	40	21	0.34742	0.36414	GPR34
ENSG00000094631	48659784	48683392	81	57	0.34615	0.36461	HDAC6
ENSG00000169562	70435044	70445366	62	26	0.34273	0.3659	GJB1
ENSG00000165349	70145432	70150975	32	20	0.33702	0.36805	SLC7A3
ENSG00000203930	139791932	139854844	339	60	0.33503	0.3688	LINC00632
ENSG00000101871	10413350	10851773	1514	146	0.33192	0.36997	MID1
ENSG00000147121	46306292	46356857	271	39	0.32796	0.37147	KRBOX4
ENSG00000124479	43808022	43832750	130	48	0.32755	0.37162	NDP
ENSG00000147155	48379546	48387104	25	14	0.32591	0.37225	EBP
ENSG00000130021	6966961	7066231	469	52	0.32192	0.37376	HDHD1
ENSG00000165509	140926102	140985618	329	78	0.32089	0.37415	MAGEC3
ENSG00000156313	38128416	38186817	354	39	0.32035	0.37435	RPGR
ENSG00000131828	19362011	19379823	107	16	0.31997	0.3745	PDHA1
ENSG00000169188	55026790	55035490	35	23	0.31977	0.37457	APEX2
ENSG00000184368	20024831	20135035	343	68	0.31723	0.37553	MAP7D2
ENSG00000226784	77223458	77225135	4	2	0.30189	0.38137	PGAM4
ENSG00000189401	69282341	69284029	7	4	0.29916	0.38241	OTUD6A
ENSG00000197172	151867214	151870825	18	8	0.29501	0.38399	MAGEA6
ENSG00000082458	69664711	69725337	248	67	0.2933	0.38465	DLG3
ENSG00000171388	128779240	128788933	51	18	0.2925	0.38495	APLN
ENSG00000242013	49644470	49647166	12	7	0.291	0.38553	USP27X
ENSG00000122824	51075083	51080377	18	9	0.29067	0.38565	NUDT10
ENSG00000188021	56590026	56593443	3	2	0.29002	0.3859	UBQLN2
ENSG00000102387	100523241	100548059	129	30	0.28475	0.38792	TAF7L
ENSG00000203989	119205848	119211707	11	6	0.2827	0.3887	RHOXF2B
ENSG00000102096	48770459	48776301	22	13	0.26488	0.39555	PIM2
ENSG00000184210	69397333	69425395	146	38	0.26466	0.39564	DGAT2L6
ENSG00000130962	37208528	37316548	395	71	0.26242	0.3965	PRRG1
ENSG00000094841	74493920	74524435	71	17	0.25924	0.39772	UPRT
ENSG00000196368	51232863	51239448	20	14	0.25859	0.39798	NUDT11
ENSG00000224201	152240839	152340864	5	3	0.25762	0.39835	PNMA6A
ENSG00000133142	102831159	102842657	35	19	0.23796	0.40595	TCEAL4
ENSG00000147003	15645441	15683154	175	37	0.23246	0.40809	TMEM27
ENSG00000158578	55035488	55057497	58	21	0.22985	0.4091	ALAS2
ENSG00000130741	24072833	24096088	99	32	0.22004	0.41292	EIF2S3
ENSG00000251192	46357162	46404892	220	42	0.20772	0.41773	ZNF674
ENSG00000169239	15706953	15805747	484	87	0.20292	0.4196	CA5B
ENSG00000155008	84258832	84343069	274	45	0.18062	0.42833	APOOL
ENSG00000188408	26234286	26236387	5	3	0.17139	0.43196	MAGEB5
ENSG00000198960	100870110	100872991	9	6	0.16797	0.4333	ARMCX6
ENSG00000203870	154051623	154062937	50	28	0.16302	0.43525	SMIM9
ENSG00000126890	153880246	153881853	8	3	0.16251	0.43545	CTAG2
ENSG00000005889	24167290	24234372	285	41	0.16114	0.43599	ZFX
ENSG00000187823	111697727	111700473	21	10	0.16007	0.43641	ZCCHC16
ENSG00000101890	108616135	108725301	485	80	0.15742	0.43746	GUCY2F
ENSG00000155959	154425284	154468098	149	41	0.15306	0.43918	VBP1
ENSG00000204019	115592849	115594164	8	4	0.15292	0.43923	CT83
ENSG00000101825	3226606	3264682	237	45	0.15038	0.44023	MXRA5
ENSG00000101940	48448430	48463581	58	23	0.14473	0.44246	WDR13
ENSG00000165370	136112307	136113833	6	4	0.14186	0.4436	GPR101
ENSG00000171489	47863734	47869126	7	4	0.14158	0.4437	SPACA5
ENSG00000183837	152224766	152228827	40	21	0.13872	0.44483	PNMA3
ENSG00000169551	134290461	134305322	60	38	0.13493	0.44633	CT55
ENSG00000078589	78200829	78217451	55	31	0.1297	0.4484	P2RY10
ENSG00000236446	120006457	120009779	28	16	0.12662	0.44962	CT47B1
ENSG00000171657	41583408	41589388	13	5	0.12656	0.44964	GPR82
ENSG00000187516	37850070	37850569	3	2	0.12109	0.45181	CXorf27
ENSG00000072315	111017543	111326004	1459	174	0.11766	0.45317	TRPC5
ENSG00000125356	119005450	119010625	35	8	0.11603	0.45382	NDUFA1
ENSG00000185448	34147869	34150447	11	8	0.11462	0.45437	FAM47A
ENSG00000147144	48911101	48927509	66	36	0.11363	0.45477	CCDC120
ENSG00000085185	129115083	129192058	324	87	0.1115	0.45561	BCORL1
ENSG00000122121	128872950	128903514	170	59	0.10771	0.45711	XPNPEP2
ENSG00000158427	103173479	103229570	207	65	0.1067	0.45751	TMSB15B
ENSG00000077274	110488331	110513751	103	39	0.10226	0.45927	CAPN6
ENSG00000226372	27996110	27999566	20	13	0.10216	0.45931	DCAF8L1
ENSG00000123572	105066536	105202602	372	61	0.094981	0.46216	NRK
ENSG00000101892	119495967	119516226	106	61	0.094665	0.46229	ATP1B4
ENSG00000177485	119384607	119392253	31	21	0.091214	0.46366	ZBTB33
ENSG00000101945	48553945	48567403	35	25	0.085496	0.46593	SUV39H1
ENSG00000130055	69642881	69653240	36	20	0.081525	0.46751	GDPD2
ENSG00000125962	101854096	101859087	14	10	0.080513	0.46791	ARMCX5
ENSG00000241343	100645812	100651105	14	7	0.078866	0.46857	RPL36A
ENSG00000173275	134478721	134497077	57	34	0.07702	0.4693	ZNF449
ENSG00000131725	117480036	117583924	555	34	0.076757	0.46941	WDR44
ENSG00000067177	71798664	71934167	393	82	0.066552	0.47347	PHKA1
ENSG00000198908	101975616	102008468	93	43	0.066031	0.47368	BHLHB9
ENSG00000102081	146993469	147032645	159	66	0.063793	0.47457	FMR1
ENSG00000203926	140677562	140678899	1	1	0.062456	0.4751	SPANXA2
ENSG00000184785	134124968	134126501	6	4	0.062152	0.47522	SMIM10
ENSG00000067842	152783134	152848397	400	81	0.060993	0.47568	ATP2B3
ENSG00000147206	102330738	102348157	63	36	0.056745	0.47737	NXF3
ENSG00000196924	153576892	153603006	131	41	0.053015	0.47886	FLNA
ENSG00000153779	89176881	89177882	5	3	0.051592	0.47943	TGIF2LX
ENSG00000182916	102585124	102587254	6	4	0.040897	0.48369	TCEAL7
ENSG00000068438	48334541	48344752	41	28	0.034457	0.48626	FTSJ1
ENSG00000011677	151334706	151619830	1459	101	0.027873	0.48888	GABRA3
ENSG00000179542	142710596	142723596	50	23	0.022648	0.49097	SLITRK4
ENSG00000101966	122993574	123047829	310	27	0.022032	0.49121	XIAP
ENSG00000046774	141290131	141293076	15	10	0.017846	0.49288	MAGEC2
ENSG00000221867	151934652	151938240	10	6	0.016319	0.49349	MAGEA3
ENSG00000123130	23720370	23784592	494	83	0.010579	0.49578	ACOT9
ENSG00000188153	107683074	107940775	944	39	0.0092164	0.49632	COL4A5
ENSG00000236249	49226182	49233481	8	2	0.0080812	0.49678	GAGE2C
ENSG00000147124	47305278	47342345	176	50	0.0077883	0.49689	ZNF41
ENSG00000186912	69478016	69479654	11	6	0.0035195	0.4986	P2RY4
ENSG00000204195	69454505	69460477	30	19	0.0024134	0.49904	AWAT1
ENSG00000004848	25021811	25034065	36	28	-0.0052889	0.50211	ARX
ENSG00000147160	69260392	69269788	48	27	-0.011584	0.50462	AWAT2
ENSG00000185010	154064063	154255215	512	79	-0.01848	0.50737	F8
ENSG00000102302	54471887	54522599	205	42	-0.019338	0.50771	FGD1
ENSG00000237597	49188094	49195366	2	1	-0.019562	0.5078	GAGE13
ENSG00000102057	48818639	48827976	38	27	-0.024639	0.50983	KCND1
ENSG00000101883	119243011	119249847	39	24	-0.024836	0.50991	RHOXF1
ENSG00000169083	66764465	66950461	645	95	-0.03021	0.51205	AR
ENSG00000071859	153672473	153679002	43	21	-0.03353	0.51337	FAM50A
ENSG00000102362	99929488	99987110	310	42	-0.037222	0.51485	SYTL4
ENSG00000184788	84347293	84364054	77	15	-0.043497	0.51735	SATL1
ENSG00000147140	70503042	70521018	41	24	-0.049743	0.51984	NONO
ENSG00000134595	139585152	139587225	9	5	-0.052163	0.5208	SOX3
ENSG00000165169	37696010	37706890	53	30	-0.054032	0.52155	DYNLT3
ENSG00000185973	154719776	154899605	629	51	-0.058977	0.52351	TMLHE
ENSG00000072501	53401070	53449677	152	100	-0.060341	0.52406	SMC1A
ENSG00000147145	78003206	78012591	39	20	-0.077515	0.53089	LPAR4
ENSG00000099399	30233677	30238206	35	13	-0.078062	0.53111	MAGEB2
ENSG00000072506	53458206	53461320	13	10	-0.079487	0.53168	HSD17B10
ENSG00000015285	48534985	48549818	45	34	-0.081918	0.53264	WAS
ENSG00000204904	46746852	46759138	34	19	-0.09319	0.53712	CXorf31
ENSG00000147041	37865835	37988072	653	61	-0.095553	0.53806	SYTL5
ENSG00000134594	129305623	129318844	50	20	-0.10508	0.54184	RAB33A
ENSG00000102125	153639854	153650065	32	15	-0.1059	0.54217	TAZ
ENSG00000003096	117031776	117251303	1069	54	-0.10671	0.54249	KLHL13
ENSG00000180772	115301975	115306225	19	10	-0.11038	0.54395	AGTR2
ENSG00000010671	100604435	100641183	181	52	-0.11041	0.54396	BTK
ENSG00000102241	135579238	135594505	53	25	-0.11093	0.54417	HTATSF1
ENSG00000155962	154505500	154563966	217	36	-0.114	0.54538	CLIC2
ENSG00000069509	44382885	44402247	111	26	-0.11569	0.54605	FUNDC1
ENSG00000170925	107224094	107225600	10	4	-0.11593	0.54614	TEX13B
ENSG00000177689	27826107	27841131	57	21	-0.12339	0.5491	MAGEB10
ENSG00000126953	100600649	100604184	20	11	-0.12762	0.55078	TIMM8A
ENSG00000000005	99839799	99854882	69	39	-0.13511	0.55374	TNMD
ENSG00000130234	15579156	15620271	156	43	-0.13646	0.55427	ACE2
ENSG00000133124	107975712	107979651	14	6	-0.1375	0.55468	IRS4
ENSG00000158164	101768604	101771712	7	5	-0.1519	0.56037	TMSB15A
ENSG00000186675	75002823	75005079	6	4	-0.15298	0.56079	MAGEE2
ENSG00000196468	76709648	76712769	7	4	-0.1544	0.56135	FGF16
ENSG00000090776	68048840	68061990	65	37	-0.15962	0.56341	EFNB1
ENSG00000102001	49061523	49089833	113	53	-0.16218	0.56442	CACNA1F
ENSG00000169446	135044229	135056222	37	23	-0.17185	0.56822	MMGT1
ENSG00000125354	118749687	118827333	404	113	-0.17265	0.56854	2006-09-01
ENSG00000171405	52841228	52847325	16	11	-0.17504	0.56948	XAGE5
ENSG00000174225	100224697	100245818	63	29	-0.18801	0.57456	ARL13A
ENSG00000171365	49687225	49863892	551	99	-0.18857	0.57479	CLCN5
ENSG00000180964	102507923	102510131	1	1	-0.18988	0.5753	TCEAL8
ENSG00000198930	151903228	151909518	54	12	-0.20065	0.57951	CSAG1
ENSG00000126752	48114752	48126879	80	12	-0.20106	0.57967	SSX1
ENSG00000067840	153067621	153096020	109	37	-0.2018	0.57996	PDZD4
ENSG00000123570	103077252	103087158	39	18	-0.20245	0.58022	RAB9B
ENSG00000181433	134971374	134995220	119	24	-0.20379	0.58074	SAGE1
ENSG00000198753	153029651	153044801	125	51	-0.20443	0.58099	PLXNB3
ENSG00000147394	152082986	152142024	324	71	-0.20836	0.58253	ZNF185
ENSG00000078596	78615881	78623164	36	12	-0.20986	0.58311	ITM2A
ENSG00000147081	49955406	49965664	29	14	-0.21032	0.58329	AKAP4
ENSG00000147251	117629861	117820126	785	121	-0.22105	0.58747	DOCK11
ENSG00000169249	15808595	15841383	145	39	-0.2237	0.5885	ZRSR2
ENSG00000147010	19552093	19905719	1166	87	-0.23262	0.59197	SH3KBP1
ENSG00000147402	151806637	151825999	90	32	-0.23707	0.5937	GABRQ
ENSG00000147133	70586114	70752224	608	119	-0.23786	0.594	TAF1
ENSG00000149970	21392536	21672813	996	90	-0.23847	0.59424	CNKSR2
ENSG00000198759	13587724	13651694	301	71	-0.24318	0.59607	EGFL6
ENSG00000147231	105855160	105922672	184	82	-0.24356	0.59622	CXorf57
ENSG00000166049	150732094	150845211	678	91	-0.24618	0.59723	PASD1
ENSG00000204645	48242863	48252785	14	7	-0.24784	0.59787	SSX4
ENSG00000257529	100645999	100667285	86	34	-0.24801	0.59794	RPL36A-HNRNPH2
ENSG00000232478	134847185	134857354	46	20	-0.25069	0.59897	CT45A1
ENSG00000101972	123094062	123556514	2120	239	-0.25276	0.59977	STAG2
ENSG00000131724	117861535	117928502	273	41	-0.25621	0.6011	IL13RA1
ENSG00000213401	151899293	151903184	38	9	-0.26188	0.60329	MAGEA12
ENSG00000102100	48760459	48769235	30	18	-0.26567	0.60475	SLC35A2
ENSG00000158290	119658464	119709649	174	82	-0.26956	0.60625	CUL4B
ENSG00000007350	153524024	153558700	203	65	-0.27351	0.60777	TKTL1
ENSG00000182508	111873876	111923375	217	52	-0.27812	0.60954	LHFPL1
ENSG00000047648	11136239	11683821	2487	109	-0.27833	0.60962	ARHGAP6
ENSG00000165175	38660685	38665790	25	17	-0.28084	0.61058	MID1IP1
ENSG00000177189	20168029	20285523	417	78	-0.28254	0.61124	RPS6KA3
ENSG00000176274	103343898	103401708	217	62	-0.28495	0.61216	SLC25A53
ENSG00000101842	107288200	107322414	147	43	-0.28824	0.61342	VSIG1
ENSG00000120280	30576941	30595961	95	26	-0.28936	0.61385	CXorf21
ENSG00000101997	49091927	49106987	71	32	-0.29043	0.61426	CCDC22
ENSG00000147256	130192216	130223857	142	51	-0.29377	0.61553	ARHGAP36
ENSG00000087842	15402921	15511687	510	62	-0.29821	0.61723	PIR
ENSG00000183434	132350697	132352376	7	4	-0.29849	0.61734	TFDP3
ENSG00000182287	15843929	15873054	87	26	-0.30253	0.61887	AP1S2
ENSG00000198689	135067598	135129423	257	53	-0.30636	0.62034	SLC9A6
ENSG00000133134	102564274	102565974	8	4	-0.30938	0.62148	BEX2
ENSG00000214827	154289897	154376212	232	79	-0.3119	0.62244	MTCP1
ENSG00000068308	48779305	48815648	120	69	-0.31634	0.62413	OTUD5
ENSG00000089289	69353299	69386174	127	37	-0.32119	0.62597	IGBP1
ENSG00000224659	49178536	49185863	11	3	-0.32875	0.62883	GAGE12J
ENSG00000189037	44703249	44704130	3	2	-0.33085	0.62962	DUSP21
ENSG00000189023	35816459	35821852	31	7	-0.33236	0.63019	MAGEB16
ENSG00000101811	100075384	100095921	66	27	-0.33291	0.6304	CSTF2
ENSG00000169891	16964814	17171395	647	93	-0.33409	0.63084	REPS2
ENSG00000157399	2852699	2886286	195	73	-0.34952	0.63665	ARSE
ENSG00000196507	102862379	102884618	60	34	-0.35082	0.63714	TCEAL3
ENSG00000196406	140785568	140786896	13	7	-0.35179	0.6375	SPANXD
ENSG00000198934	75648046	75651744	7	4	-0.35221	0.63766	MAGEE1
ENSG00000189420	152683780	152687087	22	5	-0.36331	0.64181	ZFP92
ENSG00000005302	11776278	11793870	73	27	-0.36633	0.64294	MSL3
ENSG00000102172	21958691	22025798	381	69	-0.3673	0.6433	SMS
ENSG00000155495	140991680	140997174	75	41	-0.36985	0.64425	MAGEC1
ENSG00000165164	35937851	36008269	395	43	-0.37227	0.64516	CXorf22
ENSG00000147380	153448107	153461633	6	3	-0.37361	0.64565	OPN1MW
ENSG00000102316	54834032	54842445	24	7	-0.37694	0.64689	MAGED2
ENSG00000188706	128937264	128977885	191	40	-0.38266	0.64901	ZDHHC9
ENSG00000176746	26210557	26213763	27	12	-0.38827	0.65109	MAGEB6
ENSG00000183337	39909068	40036582	437	163	-0.38885	0.65131	BCOR
ENSG00000147262	129518319	129519511	3	2	-0.39156	0.65231	GPR119
ENSG00000176076	108866929	108868393	6	3	-0.39187	0.65242	KCNE1L
ENSG00000189326	142113704	142122488	60	26	-0.39314	0.65289	SPANXN4
ENSG00000013563	153629579	153640449	63	23	-0.39511	0.65362	DNASE1L1
ENSG00000011201	8496915	8700227	1102	125	-0.40877	0.65865	KAL1
ENSG00000147403	153618315	153637504	91	31	-0.42497	0.66457	RPL10
ENSG00000123560	103028647	103047548	82	37	-0.42801	0.66568	PLP1
ENSG00000186871	71424510	71458897	130	40	-0.42971	0.6663	ERCC6L
ENSG00000101849	9431335	9687780	1482	206	-0.43022	0.66648	TBL1X
ENSG00000174740	90689594	90693583	9	5	-0.43602	0.66859	PABPC5
ENSG00000175809	22291065	22292574	5	3	-0.44016	0.67009	ZNF645
ENSG00000198034	71475529	71497150	122	15	-0.4445	0.67166	RPS4X
ENSG00000147246	113818551	114144624	1576	49	-0.44543	0.672	HTR2C
ENSG00000182890	120181462	120183794	7	4	-0.45066	0.67388	GLUD2
ENSG00000180879	153058971	153063960	20	12	-0.45434	0.67521	SSR4
ENSG00000198173	37026432	37029739	13	9	-0.45569	0.67569	FAM47C
ENSG00000177504	8137989	8139308	19	8	-0.45635	0.67593	VCX2
ENSG00000133149	104463611	104465358	16	11	-0.45793	0.6765	TEX13A
ENSG00000172476	102754678	102774417	57	25	-0.45973	0.67715	RAB40A
ENSG00000056277	129336685	129402873	272	44	-0.46076	0.67751	ZNF280C
ENSG00000188937	41306687	41334963	161	35	-0.46336	0.67845	NYX
ENSG00000180182	40507558	40595110	268	53	-0.46345	0.67848	MED14
ENSG00000101955	38008589	38080696	301	62	-0.46549	0.67921	SRPX
ENSG00000133135	105937024	106040223	277	109	-0.46794	0.68008	RNF128
ENSG00000171155	119759648	119764005	23	14	-0.48393	0.68578	C1GALT1C1
ENSG00000184194	53078273	53109797	132	25	-0.48632	0.68663	GPR173
ENSG00000080572	106449862	106487473	113	36	-0.49079	0.68821	PIH1D3
ENSG00000049768	49106897	49121288	38	27	-0.49736	0.69053	FOXP3
ENSG00000125363	11311533	11318881	29	13	-0.50668	0.69381	AMELX
ENSG00000250423	118212598	118284542	291	62	-0.50719	0.69399	KIAA1210
ENSG00000129675	135747706	135864247	452	127	-0.50831	0.69438	ARHGEF6
ENSG00000126895	153167985	153172620	18	8	-0.51867	0.698	AVPR2
ENSG00000126952	101087085	101112549	133	29	-0.52314	0.69956	NXF5
ENSG00000197779	47696301	47861960	739	78	-0.52465	0.70009	ZNF81
ENSG00000189108	103810996	105011822	4498	141	-0.52748	0.70107	IL1RAPL2
ENSG00000130066	23801290	23804343	14	9	-0.5294	0.70174	SAT1
ENSG00000183862	150906923	150913776	57	24	-0.53014	0.70199	CNGA2
ENSG00000122145	79270255	79287268	75	34	-0.53031	0.70205	TBX22
ENSG00000157514	106956451	107020572	214	81	-0.53289	0.70294	TSC22D3
ENSG00000158301	101967104	101973607	26	18	-0.54401	0.70678	GPRASP2
ENSG00000197565	107386780	107682727	965	82	-0.5459	0.70743	COL4A6
ENSG00000147381	151080981	151093642	55	20	-0.54711	0.70785	MAGEA4
ENSG00000124343	2670091	2734539	232	55	-0.55204	0.70954	XG
ENSG00000102393	100652791	100662913	50	22	-0.55902	0.71193	GLA
ENSG00000184515	101408680	101411029	9	5	-0.56511	0.714	BEX5
ENSG00000157502	105412298	105452949	115	61	-0.57657	0.71789	MUM1L1
ENSG00000123562	102930424	102943086	39	16	-0.57811	0.7184	MORF4L2
ENSG00000044446	18910418	19002716	367	72	-0.58268	0.71995	PHKA2
ENSG00000165584	48205863	48216142	48	21	-0.58523	0.7208	SSX3
ENSG00000147183	88002226	88009786	41	15	-0.59253	0.72325	CPXCR1
ENSG00000102010	15482369	15574652	416	55	-0.59303	0.72342	BMX
ENSG00000215029	101629549	101726732	32	17	-0.59393	0.72372	TCP11X2
ENSG00000185515	154299695	154351349	149	57	-0.5954	0.72421	BRCC3
ENSG00000198681	152481522	152486115	36	11	-0.59576	0.72433	MAGEA1
ENSG00000228532	114952650	114953669	8	5	-0.60062	0.72595	RP1-241P17.4
ENSG00000173674	20142636	20159962	67	32	-0.60509	0.72744	EIF1AX
ENSG00000126756	47511197	47518560	17	11	-0.61675	0.7313	UXT
ENSG00000231850	49235708	49242997	8	4	-0.62235	0.73314	GAGE2B
ENSG00000184905	101380660	101382683	12	6	-0.63012	0.73569	TCEAL2
ENSG00000198088	106366657	106449670	305	34	-0.63458	0.73715	NUP62CL
ENSG00000156709	129263337	129299861	148	35	-0.64009	0.73894	AIFM1
ENSG00000006757	7866288	7895780	117	40	-0.64112	0.73928	PNPLA4
ENSG00000176896	13671225	13700083	170	35	-0.64416	0.74026	TCEANC
ENSG00000147168	70327254	70331958	18	13	-0.64417	0.74027	IL2RG
ENSG00000130822	152935185	152954465	104	40	-0.64434	0.74032	PNCK
ENSG00000185945	101615316	101726732	33	18	-0.64866	0.74172	NXF2B
ENSG00000147382	152853377	152865500	76	28	-0.65335	0.74324	FAM58A
ENSG00000102309	71401203	71522776	534	62	-0.65593	0.74407	PIN4
ENSG00000165775	154254255	154288578	113	35	-0.66023	0.74545	FUNDC2
ENSG00000186471	119029800	119054679	156	71	-0.66171	0.74592	AKAP14
ENSG00000179083	92929012	92967273	134	62	-0.66226	0.7461	FAM133A
ENSG00000101812	103268269	103297021	125	33	-0.66702	0.74762	H2BFM
ENSG00000221994	47842756	47931025	418	46	-0.66771	0.74784	ZNF630
ENSG00000182646	52976462	53024651	82	26	-0.66912	0.74829	FAM156A
ENSG00000156920	135383122	135519215	522	61	-0.67012	0.74861	GPR112
ENSG00000101843	107327437	107334848	19	12	-0.67066	0.74878	PSMD10
ENSG00000260548	107965300	107975917	23	14	-0.67545	0.75031	RP6-24A23.6
ENSG00000102390	75392771	75398039	21	7	-0.67786	0.75107	PBDC1
ENSG00000133138	106045910	106119375	200	91	-0.67933	0.75154	TBC1D8B
ENSG00000101850	9693386	9754337	351	87	-0.68565	0.75353	GPR143
ENSG00000022267	135229559	135293518	233	57	-0.69098	0.75521	FHL1
ENSG00000182583	7810303	7812184	19	12	-0.69221	0.7556	VCX
ENSG00000186810	70835766	70838367	11	7	-0.69228	0.75562	CXCR3
ENSG00000189369	51486481	51489324	4	2	-0.69249	0.75569	GSPT2
ENSG00000242284	134945598	134953994	24	12	-0.70045	0.75818	CT45A5
ENSG00000102119	153607557	153609883	7	4	-0.70184	0.75861	EMD
ENSG00000182492	152760397	152775012	113	46	-0.71128	0.76154	BGN
ENSG00000176774	26156460	26158852	15	5	-0.71681	0.76325	MAGEB18
ENSG00000091482	21724090	21776281	164	40	-0.72481	0.76572	SMPX
ENSG00000133136	109589700	109590201	2	1	-0.734	0.76853	GNG5P2
ENSG00000130829	152907946	152916781	36	22	-0.7378	0.76968	DUSP9
ENSG00000101888	108779010	108787919	26	13	-0.74674	0.77239	NXT2
ENSG00000101901	110909043	111003877	327	96	-0.75271	0.77419	ALG13
ENSG00000102195	150345125	150349937	29	19	-0.75331	0.77437	GPR50
ENSG00000189186	27608499	27766908	745	65	-0.7543	0.77467	DCAF8L2
ENSG00000147118	47834250	47863377	115	35	-0.76017	0.77642	ZNF182
ENSG00000147044	41374187	41782716	1419	92	-0.76997	0.77934	CASK
ENSG00000101844	107334898	107397901	171	44	-0.77389	0.7805	ATG4A
ENSG00000198021	140671796	140673133	3	1	-0.77544	0.78096	SPANXA1
ENSG00000182489	100168431	100184422	66	33	-0.77716	0.78147	XKRX
ENSG00000170935	107020963	107037912	78	27	-0.78367	0.78338	NCBP2L
ENSG00000013619	149529689	149682448	794	165	-0.78638	0.78418	MAMLD1
ENSG00000073464	10125024	10205700	462	94	-0.78832	0.78474	CLCN4
ENSG00000072133	83318984	83442933	546	43	-0.78893	0.78492	RPS6KA6
ENSG00000186767	62567107	62571223	5	3	-0.79362	0.78629	SPIN4
ENSG00000228836	134928331	134953994	31	15	-0.79403	0.78641	CT45A4
ENSG00000165376	106143394	106174091	91	40	-0.79572	0.7869	CLDN2
ENSG00000242185	134866214	134874614	5	1	-0.79714	0.78732	CT45A2
ENSG00000198946	48261524	48271344	2	1	-0.80655	0.79004	SSX4B
ENSG00000123576	103494719	103499614	34	17	-0.80847	0.79059	ESX1
ENSG00000183479	152710178	152736045	145	41	-0.80926	0.79082	TREX2
ENSG00000203933	139037884	139047679	40	14	-0.82005	0.79391	CXorf66
ENSG00000102145	48644962	48652716	15	10	-0.82171	0.79438	GATA1
ENSG00000077279	110537007	110655603	355	123	-0.84033	0.79964	DCX
ENSG00000198157	80369200	80457441	224	119	-0.85116	0.80266	HMGN5
ENSG00000183304	8758836	8769424	50	26	-0.85159	0.80278	FAM9A
ENSG00000233889	56100757	56102014	8	5	-0.85208	0.80292	AL353698.1
ENSG00000184216	153275951	153285431	37	17	-0.85341	0.80328	IRAK1
ENSG00000165583	48045656	48056199	48	37	-0.86441	0.80632	SSX5
ENSG00000131721	119292467	119297945	7	4	-0.86531	0.80656	RHOXF2
ENSG00000102312	48367350	48379202	39	19	-0.86539	0.80659	PORCN
ENSG00000183943	3522411	3631649	798	127	-0.86919	0.80763	PRKX
ENSG00000071889	153733350	153744566	50	30	-0.87566	0.80939	FAM3A
ENSG00000216649	49315936	49323252	2	1	-0.88674	0.81239	GAGE12E
ENSG00000130119	54556644	54587504	118	39	-0.88806	0.81275	GNL3L
ENSG00000071553	153656978	153664862	32	16	-0.88806	0.81275	ATP6AP1
ENSG00000067829	153051221	153059978	43	20	-0.92189	0.82171	IDH3G
ENSG00000184831	23851470	23926057	346	62	-0.92681	0.82299	APOO
ENSG00000185222	102611373	102613397	2	1	-0.9285	0.82343	WBP5
ENSG00000241476	52725946	52736239	4	1	-0.92884	0.82351	SSX2
ENSG00000166432	101137262	101187004	169	51	-0.93328	0.82466	ZMAT1
ENSG00000204065	102528619	102531800	9	6	-0.93382	0.8248	TCEAL5
ENSG00000147099	71549366	71792953	787	138	-0.93859	0.82603	HDAC8
ENSG00000184735	23018087	23020204	8	4	-0.9422	0.82696	DDX53
ENSG00000101916	12924739	12941288	85	27	-0.94396	0.8274	TLR8
ENSG00000224963	152751314	152752546	12	8	-0.95604	0.83048	U82695.9
ENSG00000205081	36246735	36403431	671	45	-0.95696	0.83071	CXorf30
ENSG00000213397	152713124	152760978	244	70	-0.96957	0.83387	HAUS7
ENSG00000176988	147062849	147108187	260	37	-0.97667	0.83563	FMR1NB
ENSG00000215274	49160148	49176323	82	26	-0.98039	0.83655	GAGE10
ENSG00000120498	69748790	70128581	2073	74	-0.98605	0.83795	TEX11
ENSG00000165182	23925918	23957624	112	29	-0.99179	0.83935	CXorf58
ENSG00000205642	8432871	8434550	39	21	-0.99511	0.84016	VCX3B
ENSG00000102271	86772752	86925050	876	61	-0.99554	0.84026	KLHL4
ENSG00000101986	152990323	153010216	89	41	-1.0052	0.8426	ABCD1
ENSG00000102030	153194695	153200676	33	14	-1.007	0.84304	NAA10
ENSG00000175718	114423963	114427431	48	25	-1.0115	0.84411	RBMXL3
ENSG00000184205	53111549	53117722	29	15	-1.0146	0.84486	TSPYL2
ENSG00000187268	13053737	13062801	29	11	-1.0255	0.84743	FAM9C
ENSG00000179222	51546103	51645453	280	51	-1.0273	0.84785	MAGED1
ENSG00000174460	117957753	117960931	10	7	-1.0391	0.85063	ZCCHC12
ENSG00000126012	53220503	53254604	107	30	-1.0433	0.85159	KDM5C
ENSG00000180815	19378174	19533379	785	105	-1.0451	0.85201	MAP3K15
ENSG00000101882	119059014	119077735	106	33	-1.0503	0.8532	NKAP
ENSG00000147223	106143293	106146565	13	9	-1.054	0.85407	RIPPLY1
ENSG00000102103	48755195	48760420	20	14	-1.0628	0.85606	PQBP1
ENSG00000147234	106765680	106848481	290	43	-1.0639	0.85632	FRMPD3
ENSG00000198889	125683369	125686834	8	6	-1.0774	0.85934	DCAF12L1
ENSG00000198814	30671476	30748725	331	53	-1.0866	0.86139	GK
ENSG00000120500	69488155	69501690	56	27	-1.088	0.86169	ARR3
ENSG00000240257	49207160	49214420	14	8	-1.0962	0.8635	GAGE2D
ENSG00000123569	103265719	103268259	14	8	-1.0979	0.86388	H2BFWT
ENSG00000160131	150564987	150577836	61	30	-1.0988	0.86406	VMA21
ENSG00000165168	37639264	37672714	112	37	-1.1014	0.86464	CYBB
ENSG00000156697	129040097	129063737	98	44	-1.1051	0.86544	UTP14A
ENSG00000133131	106057101	106243474	580	81	-1.1112	0.86675	MORC4
ENSG00000102080	153424682	153445634	2	1	-1.114	0.86736	TEX28P2
ENSG00000182242	153461812	153482755	6	3	-1.1147	0.86752	TEX28P1
ENSG00000126945	100663283	100669121	17	9	-1.1214	0.86894	HNRNPH2
ENSG00000080561	107068985	107170423	306	57	-1.1288	0.87051	MID2
ENSG00000196987	153146127	153154444	35	14	-1.135	0.87181	LCA10
ENSG00000126767	47494920	47510003	48	26	-1.1552	0.87599	ELK1
ENSG00000177854	153237778	153248646	57	14	-1.1645	0.87788	TMEM187
ENSG00000069535	43625858	43741693	455	85	-1.1753	0.88007	MAOB
ENSG00000009694	123509753	124097666	2429	329	-1.1872	0.88243	TENM1
ENSG00000182712	154289897	154299637	17	12	-1.1921	0.88339	CMC4
ENSG00000256045	55207824	55208944	7	3	-1.1931	0.88359	MTRNR2L10
ENSG00000124260	151301782	151307033	27	15	-1.2029	0.88548	MAGEA10
ENSG00000205777	49363628	49373139	66	18	-1.2151	0.88784	GAGE1
ENSG00000228459	3189861	3202694	72	18	-1.2365	0.89187	CXorf28
ENSG00000198932	101906294	101914011	15	11	-1.2693	0.89783	GPRASP1
ENSG00000196440	100673275	100788446	527	41	-1.2884	0.9012	ARMCX4
ENSG00000187754	52673140	52683950	77	22	-1.2888	0.90127	SSX7
ENSG00000147050	44732757	44971847	994	70	-1.3002	0.90324	KDM6A
ENSG00000203879	153665266	153671814	25	17	-1.3012	0.9034	GDI1
ENSG00000102226	47092089	47107727	56	44	-1.3018	0.9035	USP11
ENSG00000017483	48316920	48328644	46	32	-1.3061	0.90423	SLC38A5
ENSG00000157625	30845559	30993201	740	137	-1.3061	0.90424	TAB3
ENSG00000147378	150884507	150891666	45	27	-1.3125	0.90532	FATE1
ENSG00000123575	103411301	103440583	100	38	-1.326	0.90758	FAM199X
ENSG00000189299	55649833	55652621	11	7	-1.3269	0.90773	FOXR2
ENSG00000171433	48620154	48632064	46	31	-1.3461	0.91087	GLOD5
ENSG00000125931	71521488	71527037	27	12	-1.359	0.91292	CITED1
ENSG00000102383	74588262	74743337	572	36	-1.3727	0.91508	ZDHHC15
ENSG00000087916	115567790	115592625	135	36	-1.3729	0.91511	SLC6A14
ENSG00000172534	153213004	153237258	130	55	-1.4162	0.92164	HCFC1
ENSG00000166707	103356822	103360533	10	5	-1.4279	0.92334	ZCCHC18
ENSG00000102359	99899215	99926296	114	55	-1.4408	0.92518	SRPX2
ENSG00000047597	37545012	37591383	130	49	-1.4631	0.92828	XK
ENSG00000130224	114345185	114468635	492	92	-1.4632	0.92829	LRCH2
ENSG00000147036	37430822	37543716	386	81	-1.4695	0.92915	LANCL3
ENSG00000196976	153706028	153707596	3	2	-1.4846	0.93118	LAGE3
ENSG00000068366	108867473	108976632	373	110	-1.5068	0.93408	ACSL4
ENSG00000187690	51149767	51151687	6	3	-1.5303	0.93703	CXorf67
ENSG00000183035	83116154	83141705	117	28	-1.5328	0.93734	CYLC1
ENSG00000102287	151121596	151143152	111	45	-1.5787	0.9428	GABRE
ENSG00000169057	153287024	153363212	327	76	-1.6267	0.9481	MECP2
ENSG00000158352	50334647	50557302	778	106	-1.6323	0.9487	SHROOM4
ENSG00000205664	3735569	3761898	104	28	-1.7516	0.96008	RP11-706O15.1
ENSG00000062096	2959512	3030767	448	64	-1.7574	0.96057	ARSF
ENSG00000089820	153172821	153200452	137	67	-1.7706	0.96168	ARHGAP4
ENSG00000049769	49126306	49157929	108	43	-1.8409	0.96718	PPP1R3F
ENSG00000171402	52891557	52897099	14	7	-1.8576	0.96839	XAGE3
ENSG00000101856	118370216	118378429	28	17	-1.8662	0.96899	PGRMC1
ENSG00000102069	142967173	142968355	8	5	-1.8695	0.96922	UBE2NL
ENSG00000165259	83572882	83757487	871	69	-1.9123	0.97208	HDX
ENSG00000125355	119392505	119445411	227	78	-2.0128	0.97793	TMEM255A
ENSG00000102032	153200716	153210232	57	26	-2.1439	0.98398	RENBP
ENSG00000185825	152965947	152990152	89	39	-2.1442	0.98399	BCAP31
ENSG00000204363	52825184	52827141	9	6	-2.2047	0.98626	SPANXN5
ENSG00000102007	49028273	49031588	14	10	-2.2758	0.98857	PLP2
ENSG00000198910	153126969	153174677	213	68	-2.2798	0.98869	L1CAM
ENSG00000205775	49197607	49204923	7	4	-2.2818	0.98875	GAGE2E
ENSG00000102401	100877787	100882833	6	4	-2.8271	0.99765	ARMCX3

## Sheet: Table 5. Polygenic prediction
Table 5. X Chromosome Polygenic Neuroticism Prediction of Eysenck Neuroticism, SCID Previous Depression, and GHQ Psychological Distress in Men and Women from Generation Scotland. The standardised estimates were estimated for polygenic scores which were based on female and male X association betas and their accompanying p-values were used for thresholding.
			Women							Men
	Neuroticism (n=3,924)		Depression (n=4,189)		Psychological Distress (n=3,908)			Neuroticism (n=3,011)		Depression (n=3,179)		Psychological Distress (n=3,004)
	Beta	P	Logit	P	Beta	P		Beta	P	Logit	P	Beta	P
P<.01	0.013	0.413	-0.025	0.541	-0.015	0.336		-0.019	0.294	0.049	0.406	0.008	0.642
P<.05	0.037	0.02	-0.003	0.934	0.001	0.962		-0.028	0.113	0.029	0.63	-0.004	0.835
P<.10	0.033	0.04	-0.032	0.427	0.004	0.779		-0.035	0.052	0.023	0.702	-0.001	0.957
P<.50	-0.005	0.757	-0.01	0.814	-0.004	0.789		-0.032	0.077	0.009	0.879	0	0.983
P<1	-0.005	0.762	0.005	0.892	-0.006	0.723		-0.027	0.135	0.034	0.562	0.007	0.714
Note: FDR correction showed that no tests were significant (P > .05).
